# Supplementary material for: Farming system shapes rhizosphere microbiota and root gene expression in common bean
Source: Front Plant Sci. 2026 Mar 26;17:1749874. doi: 10.3389/fpls.2026.1749874 (PMC13062228; doi:10.3389/fpls.2026.1749874)
Supplement: Supplementary file 2 [file Table1.xlsx]

## Sheet: Supplementary Table 1
Supplementary Table 1. Summary of the sequence processing pipeline for 16S rRNA gene and ITS amplicon data. The table includes raw input reads, number of reads after quality filtering, percentage of reads retained after filtering, denoised and merged reads, percentage of input reads successfully merged, non-chimeric reads, and the number of observed amplicon sequence variants (ASVs) per sample. S…
Sequencing	Sample id	Input	Filtered	Input passed filter (%)	Denoised	Merged	Input merged (%)	Non-chimeric	Observed ASVs
16S	C1_24	587804	444983	75.7	395373	318249	54.14	306176	3467
	C2_24	309892	232134	74.91	193116	152472	49.2	146732	1645
	C3_24	1190189	861490	72.38	740435	619105	52.02	593496	4277
	C4_24	482221	363178	75.31	316972	250930	52.04	244752	3068
	C5_24	337168	251281	74.53	216583	170338	50.52	165613	2348
	E1_24	215537	153823	71.37	119499	88923	41.26	85885	1178
	E2_24	279988	209780	74.92	153493	117876	42.1	113513	1426
	E3_24	452474	341174	75.4	248717	207052	45.76	197769	1804
	E4_24	379065	287922	75.96	230269	166898	44.03	158776	2438
	E5_24	132834	91171	68.64	70175	50630	38.12	49320	816
ITS	C1_24I	866300	621858	71.78	616580	463839	53.54	437809	488
	C2_24I	207703	145918	70.25	143359	132819	63.95	129330	207
	C3_24I	271322	184851	68.13	179658	156859	57.81	149292	297
	C4_24I	319061	240506	75.38	237760	217875	68.29	206856	301
	C5_24I	405023	305527	75.43	302364	272158	67.2	256047	313
	E1_24I	302291	226329	74.87	223511	210935	69.78	194004	462
	E2_24I	329151	258912	78.66	256746	248432	75.48	222963	329
	E3_24I	254362	158512	62.32	156517	151234	59.46	134280	296
	E4_24I	389249	279168	71.72	276888	250811	64.43	215698	445
	E5_24I	235733	173308	73.52	171765	148180	62.86	133753	329

## Sheet: Supplementary Table 2
Supplementary Table 2. Statistical analysis of alpha and beta diversity of prokaryotic (16S) and fungal (ITS) communities in relation to the farming system (conventional vs. organic). Richness was analyzed using a negative binomial model; evenness with beta regression; and Shannon index using the Wilcoxon rank-sum test. Beta diversity was assessed with PERMANOVA based on Jaccard distance matrices…
Diversity	Statistic model	Organism	z value	p value
Alpha diversity: Richness	Binomial negative	16S	-3.05	0.00232
		ITS	1.01	0.32
Alpha diversity: Evenness	Beta regresion	16S	-4.04	5.46e-05
		ITS	-1.22	0.22
Alpha diversity: Shannon Index	Wilcoxon	16S	-	1.59E-02
		ITS	-	0.89
Beta diversity: Jaccard	Permanova	16S	-	0.009
		ITS	-	0.005

## Sheet: Supplementary Table 3
Supplementary Table 3. Absolute read counts of prokaryotic amplicon sequence variants (ASVs) from 16S rRNA gene metabarcoding of rhizosphere samples from common bean plants grown under conventional (CF) and organic (OF) farming systems. Each row corresponds to an individual ASV identified by its taxonomic classification. Columns CF1–CF5 and OF1–OF5 indicate individual samples from conventional an…
Taxa	CF1	CF2	CF3	CF4	CF5	OF1	OF2	OF3	OF4	OF5
d__Bacteria; p__Proteobacteria; c__Alphaproteobacteria; o__Rhizobiales; f__Rhizobiaceae; g__Allorhizobium-Neorhizobium-Pararhizobium-Rhizobium	0	0	47	56	0	7988	11270	15071	4194	0
d__Bacteria; p__Proteobacteria; c__Alphaproteobacteria; o__Rhizobiales; f__Rhizobiaceae; g__Allorhizobium-Neorhizobium-Pararhizobium-Rhizobium	26	188	0	0	306	0	0	0	0	8229
d__Bacteria; p__Proteobacteria; c__Alphaproteobacteria; o__Rhizobiales; f__Rhizobiaceae; g__Ensifer	0	0	386	0	708	0	0	0	0	0
d__Bacteria; p__Bacteroidota; c__Bacteroidia; o__Chitinophagales; f__Saprospiraceae; g__uncultured; s__uncultured_soil	138	0	244	180	0	0	0	0	0	0
d__Bacteria; p__Verrucomicrobiota; c__Verrucomicrobiae; o__Chthoniobacterales; f__Chthoniobacteraceae; g__Candidatus_Udaeobacter; s__uncultured_Prosthecobacter	197	0	198	0	0	0	0	165	0	161
d__Bacteria; p__Verrucomicrobiota; c__Verrucomicrobiae; o__Chthoniobacterales; f__Chthoniobacteraceae; g__Candidatus_Udaeobacter; s__uncultured_Prosthecobacter	0	246	0	284	302	155	154	0	176	0
d__Bacteria; p__Proteobacteria; c__Alphaproteobacteria; o__Rhizobiales; f__Methyloligellaceae; g__uncultured; s__metagenome	138	116	94	216	0	86	51	59	0	0
d__Bacteria; p__Nitrospirota; c__Nitrospiria; o__Nitrospirales; f__Nitrospiraceae; g__Nitrospira; s__uncultured_soil	0	66	0	135	0	231	270	312	297	0
d__Bacteria; p__Bacteroidota; c__Bacteroidia; o__Cytophagales; f__Microscillaceae; g__Chryseolinea; s__uncultured_Bacteroidetes	175	0	113	80	166	0	0	0	0	0
d__Bacteria; p__Acidobacteriota; c__Vicinamibacteria; o__Vicinamibacterales; f__Vicinamibacteraceae; g__Vicinamibacteraceae	69	80	103	139	0	61	0	64	129	0
d__Bacteria; p__Proteobacteria; c__Alphaproteobacteria; o__Dongiales; f__Dongiaceae; g__Dongia	157	0	122	177	0	0	0	0	0	0
d__Bacteria; p__Bacteroidota; c__Bacteroidia; o__Cytophagales; f__Microscillaceae; g__Chryseolinea; s__uncultured_bacterium	0	71	126	160	235	56	0	56	0	0
d__Bacteria; p__Proteobacteria; c__Alphaproteobacteria; o__Sphingomonadales; f__Sphingomonadaceae; g__Sphingomonas	138	291	66	63	65	0	0	0	0	120
d__Bacteria; p__Nitrospirota; c__Nitrospiria; o__Nitrospirales; f__Nitrospiraceae; g__Nitrospira; s__uncultured_soil	135	0	153	0	130	0	0	0	0	366
d__Archaea; p__Crenarchaeota; c__Nitrososphaeria	46	0	75	130	76	69	0	97	233	0
d__Bacteria; p__Firmicutes; c__Bacilli; o__Bacillales; f__Bacillaceae; g__Bacillus	25	74	57	0	71	167	112	284	0	254
d__Bacteria; p__Planctomycetota; c__Phycisphaerae; o__Tepidisphaerales; f__WD2101_soil_group; g__WD2101_soil_group; s__uncultured_planctomycete	110	0	121	0	224	0	0	0	0	0
d__Bacteria; p__Planctomycetota; c__Phycisphaerae; o__Phycisphaerales; f__Phycisphaeraceae; g__AKYG587; s__uncultured_bacterium	98	48	116	128	0	0	0	0	0	0
d__Bacteria; p__Planctomycetota; c__Planctomycetes; o__Planctomycetales; f__uncultured; g__uncultured; s__uncultured_bacterium	128	112	80	113	0	0	0	0	0	0
d__Bacteria; p__Actinobacteriota; c__Actinobacteria; o__Micrococcales; f__Intrasporangiaceae	0	258	0	0	0	0	151	171	239	417
d__Bacteria; p__Firmicutes; c__Bacilli; o__Bacillales; f__Bacillaceae; g__Bacillus	31	0	81	71	210	0	116	0	75	0
d__Bacteria; p__Planctomycetota; c__Planctomycetes; o__Pirellulales; f__Pirellulaceae; g__Pirellula; s__uncultured_bacterium	77	34	127	98	85	0	0	0	0	0
d__Bacteria; p__Verrucomicrobiota; c__Verrucomicrobiae; o__Chthoniobacterales; f__Chthoniobacteraceae; g__Candidatus_Udaeobacter; s__uncultured_Prosthecobacter	0	237	0	99	257	157	175	0	45	0
d__Bacteria; p__Firmicutes; c__Bacilli; o__Bacillales; f__Bacillaceae; g__Bacillus	73	194	101	0	0	0	0	65	58	106
d__Bacteria; p__Bacteroidota; c__Bacteroidia; o__Cytophagales; f__Microscillaceae; g__Ohtaekwangia; s__uncultured_bacterium	113	0	133	0	131	0	0	0	0	0
d__Bacteria; p__Verrucomicrobiota; c__Verrucomicrobiae; o__Chthoniobacterales; f__Chthoniobacteraceae; g__Candidatus_Udaeobacter	0	0	0	0	55	491	343	236	0	0
d__Bacteria; p__Planctomycetota; c__Phycisphaerae; o__Tepidisphaerales; f__WD2101_soil_group; g__WD2101_soil_group; s__uncultured_bacterium	112	131	72	129	0	0	0	0	0	0
d__Bacteria; p__Planctomycetota; c__Planctomycetes; o__Planctomycetales; f__uncultured; g__uncultured; s__uncultured_bacterium	0	0	86	164	162	0	0	0	0	0
d__Bacteria; p__Nitrospirota; c__Nitrospiria; o__Nitrospirales; f__Nitrospiraceae; g__Nitrospira	120	201	72	0	0	0	0	0	0	0
d__Bacteria; p__Planctomycetota; c__Planctomycetes; o__Pirellulales; f__Pirellulaceae; g__Pir4_lineage; s__uncultured_bacterium	80	0	109	72	94	0	0	0	0	0
d__Bacteria; p__Verrucomicrobiota; c__Verrucomicrobiae; o__Pedosphaerales; f__Pedosphaeraceae; g__Pedosphaeraceae	0	0	74	134	0	0	67	91	117	0
d__Bacteria; p__Myxococcota; c__bacteriap25; o__bacteriap25; f__bacteriap25; g__bacteriap25	58	0	35	78	0	98	186	195	0	0
d__Bacteria; p__Verrucomicrobiota; c__Verrucomicrobiae; o__Pedosphaerales; f__Pedosphaeraceae; g__Pedosphaeraceae; s__uncultured_bacterium	0	0	117	117	112	0	0	0	0	0
d__Bacteria; p__Myxococcota; c__bacteriap25; o__bacteriap25; f__bacteriap25; g__bacteriap25; s__uncultured_soil	69	0	120	0	102	0	0	0	0	0
d__Bacteria; p__Bacteroidota; c__Bacteroidia; o__Cytophagales; f__Microscillaceae; g__uncultured	0	69	94	0	106	177	134	10	0	0
d__Bacteria; p__Acidobacteriota; c__Acidobacteriae; o__Bryobacterales; f__Bryobacteraceae; g__Bryobacter	0	124	157	0	0	46	0	47	0	0
d__Bacteria; p__Nitrospirota; c__Nitrospiria; o__Nitrospirales; f__Nitrospiraceae; g__Nitrospira	86	58	104	0	0	0	0	0	84	153
d__Bacteria; p__Planctomycetota; c__Planctomycetes; o__Pirellulales; f__Pirellulaceae; g__Pirellula; s__uncultured_bacterium	54	0	99	97	90	0	0	0	0	0
d__Bacteria; p__Verrucomicrobiota; c__Verrucomicrobiae; o__Chthoniobacterales; f__Chthoniobacteraceae; g__Candidatus_Udaeobacter; s__uncultured_bacterium	74	75	89	0	0	0	57	46	0	80
d__Bacteria; p__Acidobacteriota; c__Vicinamibacteria; o__Vicinamibacterales; f__Vicinamibacteraceae; g__Vicinamibacteraceae	90	0	85	0	139	0	0	0	0	0
d__Bacteria; p__Acidobacteriota; c__Acidobacteriae; o__Bryobacterales; f__Bryobacteraceae; g__Bryobacter	0	45	179	0	0	0	0	0	0	0
d__Bacteria; p__Chloroflexi; c__OLB14; o__OLB14; f__OLB14; g__OLB14	139	0	0	222	0	0	0	0	0	0
d__Bacteria; p__Proteobacteria; c__Gammaproteobacteria; o__PLTA13; f__PLTA13; g__PLTA13; s__uncultured_gamma	82	67	0	127	191	0	0	0	0	0
d__Bacteria; p__Proteobacteria; c__Gammaproteobacteria; o__Steroidobacterales; f__Steroidobacteraceae; g__Steroidobacter	0	301	92	0	0	0	0	0	0	0
d__Bacteria; p__Bacteroidota; c__Bacteroidia; o__Chitinophagales; f__Chitinophagaceae	103	0	0	155	197	0	0	0	0	0
d__Bacteria; p__Planctomycetota; c__Phycisphaerae; o__Phycisphaerales; f__Phycisphaeraceae; g__AKYG587; s__uncultured_bacterium	98	58	0	146	121	0	0	0	0	0
d__Bacteria; p__Planctomycetota; c__Phycisphaerae; o__Phycisphaerales; f__Phycisphaeraceae; g__AKYG587; s__uncultured_planctomycete	36	23	57	99	0	0	0	0	58	84
d__Bacteria; p__Verrucomicrobiota; c__Verrucomicrobiae; o__Pedosphaerales; f__Pedosphaeraceae; g__Pedosphaeraceae; s__uncultured_soil	32	0	79	142	0	0	0	0	103	0
d__Bacteria; p__Patescibacteria; c__Saccharimonadia; o__Saccharimonadales; f__LWQ8; g__LWQ8; s__uncultured_bacterium	0	628	2	0	4	0	0	0	0	0
d__Bacteria; p__Bacteroidota; c__Bacteroidia; o__Sphingobacteriales; f__env.OPS_17; g__env.OPS_17; s__uncultured_Alistipes	52	290	53	0	0	0	0	0	0	0
d__Bacteria; p__Chloroflexi; c__Dehalococcoidia; o__S085; f__S085; g__S085; s__uncultured_bacterium	83	52	94	0	114	0	0	0	0	0
d__Bacteria; p__Planctomycetota; c__Phycisphaerae; o__Tepidisphaerales; f__WD2101_soil_group; g__WD2101_soil_group	84	324	0	0	138	0	0	0	0	0
d__Bacteria; p__Acidobacteriota; c__Acidobacteriae; o__Bryobacterales; f__Bryobacteraceae; g__Bryobacter	57	60	70	108	0	0	0	0	0	0
d__Bacteria; p__Firmicutes; c__Bacilli; o__Bacillales; f__Bacillaceae; g__Bacillus	46	126	93	0	0	113	0	0	0	0
d__Bacteria; p__Acidobacteriota; c__Blastocatellia; o__Blastocatellales; f__Blastocatellaceae; g__uncultured; s__uncultured_Acidobacteria	0	0	42	67	0	131	0	108	100	0
d__Bacteria; p__Bacteroidota; c__Bacteroidia; o__Cytophagales; f__Spirosomaceae; g__Dyadobacter; s__Dyadobacter_fermentans	57	38	0	29	0	54	264	195	0	0
d__Bacteria; p__Proteobacteria; c__Alphaproteobacteria; o__Sphingomonadales; f__Sphingomonadaceae; g__Sphingomonas	70	134	0	41	0	0	0	88	173	0
d__Bacteria; p__Chloroflexi; c__OLB14; o__OLB14; f__OLB14; g__OLB14	0	0	67	0	298	0	0	0	0	0
d__Bacteria; p__Acidobacteriota; c__Acidobacteriae; o__Solibacterales; f__Solibacteraceae; g__Candidatus_Solibacter	53	27	93	0	79	0	11	0	0	0
d__Bacteria; p__Bacteroidota; c__Bacteroidia; o__Chitinophagales; f__Chitinophagaceae; g__Terrimonas	53	19	81	40	93	0	0	0	0	0
d__Bacteria; p__Bacteroidota; c__Bacteroidia; o__Chitinophagales; f__Chitinophagaceae; g__Chitinophaga; s__Chitinophaga_sp.	0	0	0	0	0	130	442	9	45	525
d__Bacteria; p__Acidobacteriota; c__Acidobacteriae; o__Bryobacterales; f__Bryobacteraceae; g__Bryobacter	95	0	0	160	105	0	0	0	0	0
d__Bacteria; p__Actinobacteriota; c__Actinobacteria; o__Micrococcales; f__Micrococcaceae	0	0	35	47	47	125	0	0	152	187
d__Bacteria; p__Planctomycetota; c__Planctomycetes; o__Pirellulales; f__Pirellulaceae; g__uncultured; s__uncultured_bacterium	118	0	0	123	104	0	0	0	0	0
d__Bacteria; p__Acidobacteriota; c__Subgroup_25; o__Subgroup_25; f__Subgroup_25; g__Subgroup_25; s__uncultured_bacterium	91	0	78	52	0	0	0	6	0	0
d__Bacteria; p__Proteobacteria; c__Alphaproteobacteria; o__Rhizobiales; f__KF-JG30-B3; g__KF-JG30-B3; s__uncultured_bacterium	76	0	54	56	75	0	0	0	0	0
d__Bacteria; p__Proteobacteria; c__Gammaproteobacteria; o__Steroidobacterales; f__Steroidobacteraceae; g__uncultured	47	0	43	52	60	60	53	43	0	0
d__Bacteria; p__Actinobacteriota; c__Acidimicrobiia; o__Actinomarinales; f__uncultured; g__uncultured	0	32	90	68	66	0	0	0	0	0
d__Bacteria; p__Planctomycetota; c__Planctomycetes; o__Pirellulales; f__Pirellulaceae; g__uncultured; s__uncultured_bacterium	0	106	109	0	0	0	0	0	0	0
d__Bacteria; p__Acidobacteriota; c__Vicinamibacteria; o__Vicinamibacterales; f__Vicinamibacteraceae; g__Vicinamibacteraceae	44	0	67	55	60	0	0	0	0	79
d__Bacteria; p__Proteobacteria; c__Alphaproteobacteria; o__Rhizobiales; f__Xanthobacteraceae	0	0	91	0	80	0	0	0	78	0
d__Bacteria; p__Planctomycetota; c__Planctomycetes; o__Planctomycetales; f__uncultured; g__uncultured; s__uncultured_bacterium	103	63	64	0	0	0	0	0	0	0
d__Bacteria; p__Proteobacteria; c__Alphaproteobacteria; o__Dongiales; f__Dongiaceae; g__Dongia	0	252	0	0	269	0	0	0	0	0
d__Bacteria; p__Chloroflexi; c__Ktedonobacteria; o__C0119; f__C0119; g__C0119; s__uncultured_soil	0	77	0	180	151	0	0	0	0	0
d__Bacteria; p__Bacteroidota; c__Bacteroidia; o__Cytophagales; f__Hymenobacteraceae; g__Pontibacter; s__Pontibacter_sp.	108	310	0	0	0	0	0	0	0	0
d__Bacteria; p__Proteobacteria; c__Alphaproteobacteria; o__Sphingomonadales; f__Sphingomonadaceae; g__Sphingomonas	70	0	45	62	85	0	0	0	0	0
d__Bacteria; p__Verrucomicrobiota; c__Verrucomicrobiae; o__Chthoniobacterales; f__Chthoniobacteraceae; g__Candidatus_Udaeobacter; s__uncultured_Verrucomicrobia	59	66	78	0	0	0	0	0	0	0
d__Bacteria; p__Verrucomicrobiota; c__Verrucomicrobiae; o__Chthoniobacterales; f__Chthoniobacteraceae; g__Candidatus_Udaeobacter	32	0	62	36	0	0	0	0	170	0
d__Bacteria; p__Planctomycetota; c__Phycisphaerae; o__Tepidisphaerales; f__WD2101_soil_group; g__WD2101_soil_group; s__uncultured_bacterium	61	47	79	0	37	0	0	0	6	0
d__Bacteria; p__Proteobacteria; c__Alphaproteobacteria; o__Rhizobiales; f__Methyloligellaceae; g__uncultured; s__metagenome	50	0	68	97	42	0	0	0	0	0
d__Bacteria; p__Actinobacteriota; c__Actinobacteria; o__Propionibacteriales; f__Nocardioidaceae	0	76	36	123	0	98	0	0	0	149
d__Bacteria; p__Bacteroidota; c__Bacteroidia; o__Flavobacteriales; f__Flavobacteriaceae; g__Flavobacterium	0	278	39	0	87	0	0	0	0	0
d__Bacteria; p__Planctomycetota; c__Planctomycetes; o__Pirellulales; f__Pirellulaceae; g__uncultured	0	0	79	79	87	0	0	0	0	0
d__Bacteria; p__Proteobacteria; c__Alphaproteobacteria; o__Azospirillales; f__uncultured; g__uncultured; s__uncultured_bacterium	70	0	0	144	0	0	40	0	64	66
d__Bacteria; p__Verrucomicrobiota; c__Verrucomicrobiae; o__Chthoniobacterales; f__Chthoniobacteraceae; g__Candidatus_Udaeobacter	61	0	0	61	49	150	89	0	82	107
d__Bacteria; p__Bacteroidota; c__Bacteroidia; o__Chitinophagales; f__Chitinophagaceae; g__uncultured	0	513	5	0	0	0	0	0	0	0
d__Bacteria; p__Bacteroidota; c__Bacteroidia; o__Cytophagales; f__Microscillaceae; g__uncultured; s__uncultured_Ohtaekwangia	0	18	99	0	68	0	0	0	0	0
d__Bacteria; p__Chloroflexi; c__Chloroflexia; o__Thermomicrobiales; f__AKYG1722; g__AKYG1722; s__uncultured_bacterium	60	0	54	59	44	0	0	0	0	0
d__Bacteria; p__Acidobacteriota; c__Blastocatellia; o__Blastocatellales; f__Blastocatellaceae; g__uncultured; s__uncultured_Acidobacteria	37	0	0	0	66	0	65	109	104	125
d__Bacteria; p__Patescibacteria; c__Saccharimonadia; o__Saccharimonadales; f__Saccharimonadaceae; g__TM7a; s__uncultured_bacterium	116	268	0	0	11	0	0	0	0	0
d__Bacteria; p__Proteobacteria; c__Gammaproteobacteria; o__Steroidobacterales; f__Steroidobacteraceae; g__Steroidobacter	108	0	0	99	125	0	0	0	0	0
d__Bacteria; p__Verrucomicrobiota; c__Verrucomicrobiae; o__Pedosphaerales; f__Pedosphaeraceae; g__Pedosphaeraceae; s__uncultured_subdivision	68	37	74	0	0	0	0	0	0	0
d__Bacteria; p__Bacteroidota; c__Bacteroidia; o__Chitinophagales; f__Chitinophagaceae	0	0	128	0	0	0	0	0	0	0
d__Bacteria; p__Proteobacteria; c__Alphaproteobacteria; o__Rhizobiales; f__Rhizobiaceae; g__Ensifer	114	149	0	48	0	0	0	0	0	0
d__Bacteria; p__Bacteroidota; c__Bacteroidia; o__Flavobacteriales; f__Flavobacteriaceae; g__Flavobacterium	0	34	127	0	0	0	0	0	0	0
d__Bacteria; p__Actinobacteriota; c__Actinobacteria; o__Streptomycetales; f__Streptomycetaceae; g__Streptomyces	0	0	60	85	0	0	0	0	0	125
d__Bacteria; p__Chloroflexi; c__Anaerolineae; o__Anaerolineales; f__Anaerolineaceae	33	0	97	0	0	0	0	0	0	0
d__Bacteria; p__Chloroflexi; c__Ktedonobacteria; o__C0119; f__C0119; g__C0119; s__uncultured_soil	44	29	53	36	57	0	0	0	0	0
d__Bacteria; p__Patescibacteria; c__Parcubacteria; o__Candidatus_Nomurabacteria; f__Candidatus_Nomurabacteria; g__Candidatus_Nomurabacteria; s__uncultured_bacterium	117	0	63	0	0	0	0	0	0	0
d__Bacteria; p__Patescibacteria; c__Microgenomatia; o__Candidatus_Collierbacteria; f__Candidatus_Collierbacteria; g__Candidatus_Collierbacteria; s__uncultured_bacterium	0	2	93	47	37	0	0	0	0	0
d__Bacteria; p__Bacteroidota; c__Bacteroidia; o__Cytophagales; f__Microscillaceae; g__uncultured	0	0	85	0	105	0	0	0	0	0
d__Bacteria; p__Bacteroidota; c__Bacteroidia; o__Flavobacteriales; f__Flavobacteriaceae; g__Flavobacterium	0	0	63	30	144	0	0	0	0	0
d__Bacteria; p__Chloroflexi; c__Anaerolineae; o__Ardenticatenales; f__Ardenticatenaceae; g__uncultured; s__uncultured_Chloroflexus	0	0	80	58	52	0	0	0	0	0
d__Bacteria; p__Proteobacteria; c__Alphaproteobacteria; o__uncultured; f__uncultured; g__uncultured; s__uncultured_Rhodobacteraceae	0	0	63	91	88	0	0	0	0	0
d__Bacteria; p__Bacteroidota; c__Bacteroidia; o__Cytophagales; f__Microscillaceae; g__uncultured	0	0	74	58	106	0	0	0	0	0
d__Bacteria; p__Proteobacteria; c__Alphaproteobacteria; o__Azospirillales; f__uncultured; g__uncultured; s__uncultured_bacterium	0	0	98	0	116	20	0	0	0	0
d__Bacteria; p__Firmicutes; c__Bacilli; o__Bacillales; f__Bacillaceae; g__Bacillus	0	0	53	0	0	0	0	154	0	170
d__Bacteria; p__Myxococcota; c__bacteriap25; o__bacteriap25; f__bacteriap25; g__bacteriap25	0	0	115	0	80	0	0	0	0	0
d__Bacteria; p__Planctomycetota; c__Planctomycetes; o__Gemmatales; f__Gemmataceae; g__Gemmata; s__uncultured_bacterium	0	0	69	42	0	0	0	60	81	0
d__Bacteria; p__Planctomycetota; c__Phycisphaerae; o__Tepidisphaerales; f__WD2101_soil_group; g__WD2101_soil_group; s__uncultured_bacterium	85	69	57	0	0	0	0	0	0	0
d__Bacteria; p__Myxococcota; c__bacteriap25; o__bacteriap25; f__bacteriap25; g__bacteriap25; s__uncultured_soil	33	36	68	16	39	0	0	0	0	0
d__Bacteria; p__Patescibacteria; c__Microgenomatia; o__Candidatus_Pacebacteria; f__Candidatus_Pacebacteria; g__Candidatus_Pacebacteria; s__uncultured_bacterium	67	0	78	0	0	0	0	0	0	0
d__Bacteria; p__Bacteroidota; c__Bacteroidia; o__Cytophagales; f__Microscillaceae; g__uncultured	43	0	0	119	0	0	0	76	85	0
d__Bacteria; p__Actinobacteriota; c__Actinobacteria; o__Micrococcales; f__Micrococcaceae	82	0	0	0	0	0	116	151	0	0
d__Bacteria; p__Proteobacteria; c__Alphaproteobacteria; o__Sphingomonadales; f__Sphingomonadaceae; g__Sphingomonas	19	32	60	0	59	83	73	0	0	0
d__Bacteria; p__Chloroflexi; c__Ktedonobacteria; o__C0119; f__C0119; g__C0119; s__uncultured_soil	0	0	94	0	0	0	0	0	0	0
d__Bacteria; p__Verrucomicrobiota; c__Verrucomicrobiae; o__Chthoniobacterales; f__Chthoniobacteraceae; g__Candidatus_Udaeobacter; s__uncultured_Prosthecobacter	0	0	36	0	0	149	0	0	165	183
d__Bacteria; p__Actinobacteriota; c__Actinobacteria; o__Streptomycetales; f__Streptomycetaceae; g__Streptomyces	47	124	0	0	0	112	87	73	0	0
d__Bacteria; p__Chloroflexi; c__KD4-96; o__KD4-96; f__KD4-96; g__KD4-96; s__uncultured_bacterium	0	0	56	67	65	0	0	0	0	0
d__Bacteria; p__Bacteroidota; c__Bacteroidia; o__Cytophagales; f__Spirosomaceae; g__Dyadobacter; s__Dyadobacter_fermentans	0	0	102	0	0	0	0	0	0	77
d__Bacteria; p__Verrucomicrobiota; c__Verrucomicrobiae; o__Pedosphaerales; f__Pedosphaeraceae; g__Pedosphaeraceae; s__uncultured_soil	99	0	64	0	0	0	0	0	0	0
d__Bacteria; p__Proteobacteria; c__Alphaproteobacteria; o__Rhizobiales; f__Rhizobiaceae; g__Allorhizobium-Neorhizobium-Pararhizobium-Rhizobium	26	0	66	0	24	0	98	24	0	0
d__Bacteria; p__Verrucomicrobiota; c__Verrucomicrobiae; o__Chthoniobacterales; f__Xiphinematobacteraceae; g__Candidatus_Xiphinematobacter; s__uncultured_bacterium	0	18	0	33	0	152	81	108	71	117
d__Bacteria; p__Verrucomicrobiota; c__Verrucomicrobiae; o__Pedosphaerales; f__Pedosphaeraceae; g__Pedosphaeraceae	45	0	62	0	73	0	0	0	0	0
d__Bacteria; p__Firmicutes; c__Bacilli; o__Bacillales; f__Bacillaceae; g__Bacillus	0	0	0	0	192	211	98	0	0	0
d__Bacteria; p__Bacteroidota; c__Bacteroidia; o__Flavobacteriales; f__Flavobacteriaceae; g__Flavobacterium	0	0	0	154	139	0	0	0	0	0
d__Bacteria; p__Patescibacteria; c__Saccharimonadia; o__Saccharimonadales; f__Saccharimonadaceae; g__TM7a; s__uncultured_bacterium	107	183	0	0	0	64	0	0	0	0
d__Bacteria; p__Planctomycetota; c__Planctomycetes; o__Pirellulales; f__Pirellulaceae; g__Pir4_lineage; s__uncultured_Planctomycetaceae	79	0	44	22	52	0	0	0	0	0
d__Bacteria; p__Planctomycetota; c__Phycisphaerae; o__CCM11a; f__CCM11a; g__CCM11a; s__groundwater_metagenome	41	0	73	38	0	0	0	0	0	0
d__Bacteria; p__Actinobacteriota; c__Actinobacteria; o__Micrococcales; f__Intrasporangiaceae	64	0	28	59	69	0	0	0	0	0
d__Bacteria; p__Proteobacteria; c__Alphaproteobacteria; o__Sphingomonadales; f__Sphingomonadaceae; g__Sphingomonas; s__uncultured_Sphingomonadaceae	0	141	47	47	0	57	0	0	0	0
d__Bacteria; p__Verrucomicrobiota; c__Verrucomicrobiae; o__Pedosphaerales; f__Pedosphaeraceae; g__Pedosphaeraceae; s__uncultured_soil	0	191	45	9	0	0	0	0	0	0
d__Bacteria; p__Planctomycetota; c__Planctomycetes; o__Planctomycetales; f__uncultured; g__uncultured	0	0	75	39	55	0	0	0	0	0
d__Bacteria; p__Proteobacteria; c__Alphaproteobacteria; o__Rhizobiales; f__Xanthobacteraceae; g__Bradyrhizobium	20	41	42	0	50	152	68	0	0	0
d__Bacteria; p__Planctomycetota; c__Planctomycetes; o__Planctomycetales; f__uncultured; g__uncultured; s__uncultured_Planctomycetales	91	42	0	73	79	0	0	0	0	0
d__Bacteria; p__Actinobacteriota; c__Acidimicrobiia; o__Actinomarinales; f__uncultured; g__uncultured; s__uncultured_Actinomycetales	30	0	71	39	0	0	0	0	0	0
d__Bacteria; p__Bacteroidota; c__Bacteroidia; o__Cytophagales; f__Microscillaceae; g__uncultured	114	0	0	69	0	0	0	0	0	0
d__Bacteria; p__Actinobacteriota; c__Actinobacteria; o__Micrococcales; f__Micrococcaceae	32	0	0	0	0	0	0	137	151	0
d__Bacteria; p__Myxococcota; c__bacteriap25; o__bacteriap25; f__bacteriap25; g__bacteriap25	30	28	64	0	0	0	0	0	0	0
d__Bacteria; p__Bacteroidota; c__Bacteroidia; o__Cytophagales; f__Hymenobacteraceae; g__Pontibacter; s__Pontibacter_sp.	0	0	83	13	21	0	0	0	0	0
d__Bacteria; p__Bacteroidota; c__Bacteroidia; o__Flavobacteriales; f__Flavobacteriaceae; g__Flavobacterium	31	0	18	11	225	0	0	0	0	0
d__Bacteria; p__Proteobacteria; c__Alphaproteobacteria; o__Sphingomonadales; f__Sphingomonadaceae; g__Sphingomonas	0	0	61	0	116	0	0	0	0	0
d__Bacteria; p__Proteobacteria; c__Gammaproteobacteria; o__Pseudomonadales; f__Pseudomonadaceae; g__Pseudomonas	0	0	0	1	0	546	138	0	0	0
d__Bacteria; p__Actinobacteriota; c__Acidimicrobiia; o__Actinomarinales; f__uncultured; g__uncultured	44	0	80	0	0	0	0	0	0	0
d__Bacteria; p__Proteobacteria; c__Alphaproteobacteria; o__Sphingomonadales; f__Sphingomonadaceae; g__Sphingomonas	60	0	0	113	0	0	0	0	0	0
d__Bacteria; p__Actinobacteriota; c__Actinobacteria; o__Propionibacteriales; f__Nocardioidaceae	63	0	0	0	91	0	78	109	0	0
d__Bacteria; p__Acidobacteriota; c__Vicinamibacteria; o__Vicinamibacterales; f__uncultured; g__uncultured; s__uncultured_bacterium	55	0	57	46	0	0	0	0	0	60
d__Bacteria; p__Acidobacteriota; c__Blastocatellia; o__Pyrinomonadales; f__Pyrinomonadaceae; g__RB41	48	0	0	0	0	0	295	80	0	0
d__Bacteria; p__Acidobacteriota; c__Vicinamibacteria; o__Vicinamibacterales; f__uncultured; g__uncultured; s__uncultured_bacterium	41	0	44	51	67	0	0	0	0	0
d__Bacteria; p__Proteobacteria; c__Alphaproteobacteria; o__Sphingomonadales; f__Sphingomonadaceae; g__Sphingomonas	74	129	0	0	71	0	0	0	0	0
d__Bacteria; p__Acidobacteriota; c__Blastocatellia; o__Blastocatellales; f__Blastocatellaceae; g__uncultured; s__uncultured_Acidobacteria	0	0	15	0	0	0	261	0	141	0
d__Bacteria; p__Myxococcota; c__bacteriap25; o__bacteriap25; f__bacteriap25; g__bacteriap25; s__uncultured_soil	29	0	79	0	0	0	0	0	0	0
d__Bacteria; p__Proteobacteria; c__Gammaproteobacteria; o__Xanthomonadales; f__Rhodanobacteraceae; g__Rhodanobacter; s__uncultured_Xanthomonadaceae	136	18	0	0	0	0	0	0	78	0
d__Bacteria; p__Bacteroidota; c__Bacteroidia; o__Cytophagales; f__Microscillaceae; g__uncultured; s__uncultured_Flexibacter	0	0	90	0	0	0	0	0	0	0
d__Bacteria; p__Actinobacteriota; c__Acidimicrobiia; o__Microtrichales; f__Ilumatobacteraceae; g__Ilumatobacter	0	0	35	0	129	140	0	24	0	0
d__Bacteria; p__Proteobacteria; c__Alphaproteobacteria; o__Sphingomonadales; f__Sphingomonadaceae; g__Sphingomonas; s__uncultured_Sphingomonadaceae	0	366	0	0	0	0	0	0	0	0
d__Bacteria; p__Proteobacteria; c__Alphaproteobacteria; o__Rhizobiales; f__Xanthobacteraceae	0	0	0	124	0	114	42	43	0	0
d__Bacteria; p__Proteobacteria; c__Alphaproteobacteria; o__Rhizobiales; f__Rhizobiaceae; g__Allorhizobium-Neorhizobium-Pararhizobium-Rhizobium	0	0	52	32	0	0	0	0	50	0
d__Bacteria; p__Planctomycetota; c__Planctomycetes; o__Pirellulales; f__Pirellulaceae; g__Pirellula; s__uncultured_Planctomycetaceae	0	0	0	135	117	0	0	0	0	0
d__Bacteria; p__Planctomycetota; c__Planctomycetes; o__Pirellulales; f__Pirellulaceae; g__Pirellula; s__uncultured_Pasteuria	30	0	55	63	0	0	0	0	0	0
d__Bacteria; p__Verrucomicrobiota; c__Verrucomicrobiae; o__Chthoniobacterales; f__Chthoniobacteraceae; g__Candidatus_Udaeobacter	0	32	55	0	0	0	0	97	0	0
d__Bacteria; p__Firmicutes; c__Bacilli; o__Bacillales; f__Bacillaceae; g__Bacillus	0	120	0	0	0	0	0	159	0	185
d__Bacteria; p__Verrucomicrobiota; c__Verrucomicrobiae; o__Chthoniobacterales; f__Chthoniobacteraceae; g__Candidatus_Udaeobacter; s__uncultured_Prosthecobacter	0	0	0	0	0	0	151	216	0	0
d__Bacteria; p__Firmicutes; c__Bacilli; o__Bacillales; f__Bacillaceae; g__Bacillus	0	60	0	76	146	0	0	0	0	0
d__Bacteria; p__Planctomycetota; c__Phycisphaerae; o__Tepidisphaerales; f__WD2101_soil_group; g__WD2101_soil_group	54	0	39	0	45	0	0	0	43	52
d__Bacteria; p__Acidobacteriota; c__Vicinamibacteria; o__Vicinamibacterales; f__uncultured; g__uncultured	0	22	52	62	0	0	0	0	0	0
d__Bacteria; p__Planctomycetota; c__Phycisphaerae; o__Tepidisphaerales; f__WD2101_soil_group; g__WD2101_soil_group; s__uncultured_bacterium	39	0	0	98	89	0	0	0	0	0
d__Bacteria; p__Planctomycetota; c__Planctomycetes; o__Pirellulales; f__Pirellulaceae; g__uncultured; s__uncultured_bacterium	33	0	44	38	45	0	0	0	0	0
d__Bacteria; p__Planctomycetota; c__Planctomycetes; o__Planctomycetales; f__uncultured; g__uncultured; s__uncultured_Planctomycetales	39	0	53	44	0	0	0	0	0	0
d__Bacteria; p__Bacteroidota; c__Bacteroidia; o__Cytophagales; f__Microscillaceae; g__Chryseolinea; s__uncultured_Bacteroidetes	33	0	84	0	0	0	0	0	0	0
d__Bacteria; p__Chloroflexi; c__Anaerolineae; o__Caldilineales; f__Caldilineaceae; g__uncultured; s__uncultured_bacterium	0	28	59	0	41	0	0	0	0	0
d__Bacteria; p__Planctomycetota; c__Planctomycetes; o__Gemmatales; f__Gemmataceae; g__uncultured; s__uncultured_bacterium	0	0	58	53	0	0	0	0	0	0
d__Bacteria; p__Proteobacteria; c__Gammaproteobacteria; o__Burkholderiales; f__Burkholderiaceae; g__Burkholderia-Caballeronia-Paraburkholderia	0	340	0	0	0	0	0	0	0	0
d__Bacteria; p__Planctomycetota; c__Phycisphaerae; o__Tepidisphaerales; f__Tepidisphaerales; g__Tepidisphaerales; s__uncultured_Planctomycetales	0	0	62	0	60	0	0	0	0	0
d__Bacteria; p__Planctomycetota; c__Phycisphaerae; o__Phycisphaerales; f__Phycisphaeraceae; g__AKYG587; s__uncultured_bacterium	0	0	77	0	0	0	0	0	0	0
d__Bacteria; p__Planctomycetota; c__Phycisphaerae; o__Tepidisphaerales; f__WD2101_soil_group; g__WD2101_soil_group; s__uncultured_bacterium	0	0	0	0	167	0	97	0	76	0
d__Bacteria; p__Proteobacteria; c__Alphaproteobacteria; o__Sphingomonadales; f__Sphingomonadaceae; g__Novosphingobium	68	36	45	0	0	0	0	0	0	0
d__Bacteria; p__Acidobacteriota; c__Vicinamibacteria; o__Vicinamibacterales; f__uncultured; g__uncultured; s__uncultured_Acidobacteriaceae	54	0	25	21	68	0	0	0	0	0
d__Bacteria; p__Planctomycetota; c__Planctomycetes; o__Gemmatales; f__Gemmataceae; g__uncultured; s__metagenome	46	0	43	42	48	0	0	0	0	0
d__Bacteria; p__Acidobacteriota; c__Vicinamibacteria; o__Vicinamibacterales; f__uncultured; g__uncultured; s__uncultured_bacterium	54	0	24	39	34	0	0	0	0	0
d__Bacteria; p__Nitrospirota; c__Nitrospiria; o__Nitrospirales; f__Nitrospiraceae; g__Nitrospira	44	0	58	0	0	0	0	0	0	0
d__Bacteria; p__Bacteroidota; c__Bacteroidia; o__Chitinophagales; f__Chitinophagaceae; g__uncultured; s__uncultured_Bacteroidetes	0	16	42	26	61	0	0	0	0	0
d__Bacteria; p__Planctomycetota; c__Phycisphaerae; o__Tepidisphaerales; f__Tepidisphaerales; g__Tepidisphaerales; s__uncultured_Planctomycetales	72	43	0	85	0	0	0	0	0	0
d__Bacteria; p__Bacteroidota; c__Bacteroidia; o__Chitinophagales; f__Chitinophagaceae; g__uncultured	0	0	93	0	0	0	0	0	0	0
d__Bacteria; p__Planctomycetota; c__Planctomycetes; o__Planctomycetales; f__uncultured; g__uncultured; s__uncultured_Planctomycetales	0	0	74	0	0	0	0	0	0	0
d__Bacteria; p__Proteobacteria; c__Alphaproteobacteria; o__Sphingomonadales; f__Sphingomonadaceae; g__Sphingomonas	66	81	0	0	81	0	0	0	0	0
d__Bacteria; p__Actinobacteriota; c__Thermoleophilia; o__Gaiellales; f__uncultured; g__uncultured	0	0	16	48	65	78	0	39	30	51
d__Bacteria; p__Proteobacteria; c__Alphaproteobacteria; o__Sphingomonadales; f__Sphingomonadaceae; g__Sphingomonas	84	128	0	24	0	0	0	0	0	0
d__Bacteria; p__Planctomycetota; c__Planctomycetes; o__Planctomycetales; f__uncultured; g__uncultured; s__uncultured_bacterium	26	0	38	35	28	0	0	0	0	0
d__Bacteria; p__Nitrospirota; c__Nitrospiria; o__Nitrospirales; f__Nitrospiraceae; g__Nitrospira	0	0	0	107	0	66	0	96	0	0
d__Bacteria; p__Planctomycetota; c__Planctomycetes; o__Pirellulales; f__Pirellulaceae; g__Pirellula	0	0	43	65	0	0	0	0	35	0
d__Bacteria; p__Chloroflexi; c__KD4-96; o__KD4-96; f__KD4-96; g__KD4-96; s__uncultured_bacterium	47	204	0	0	0	0	0	0	0	0
d__Bacteria; p__Acidobacteriota; c__Vicinamibacteria; o__Vicinamibacterales; f__Vicinamibacteraceae; g__Vicinamibacteraceae	23	0	48	20	38	0	0	0	0	0
d__Bacteria; p__Bacteroidota; c__Bacteroidia; o__Flavobacteriales; f__Flavobacteriaceae; g__Mariniflexile; s__uncultured_bacterium	159	0	0	0	0	0	0	0	0	0
d__Bacteria; p__Proteobacteria; c__Gammaproteobacteria; o__Burkholderiales; f__SC-I-84; g__SC-I-84; s__beta_proteobacterium	41	41	26	50	0	0	0	0	0	0
d__Bacteria; p__Chloroflexi; c__Anaerolineae; o__Anaerolineales; f__Anaerolineaceae; g__UTCFX1	16	0	70	11	0	0	0	0	0	0
d__Bacteria; p__Proteobacteria; c__Gammaproteobacteria; o__Xanthomonadales; f__Xanthomonadaceae; g__Lysobacter	61	0	37	0	55	0	0	0	0	0
d__Bacteria; p__Proteobacteria; c__Alphaproteobacteria; o__uncultured; f__uncultured; g__uncultured; s__uncultured_Rhodobacteraceae	57	34	0	59	53	0	0	0	0	0
d__Bacteria; p__Planctomycetota; c__Planctomycetes; o__Pirellulales; f__Pirellulaceae; g__Pirellula; s__uncultured_bacterium	0	313	0	0	0	0	0	0	0	0
d__Bacteria; p__Patescibacteria; c__Saccharimonadia; o__Saccharimonadales; f__Saccharimonadales; g__Saccharimonadales	0	0	0	0	0	0	0	0	299	0
d__Bacteria; p__Bacteroidota; c__Bacteroidia; o__Cytophagales; f__Microscillaceae; g__uncultured	0	0	74	0	0	0	0	0	0	0
d__Bacteria; p__Gemmatimonadota; c__Gemmatimonadetes; o__Gemmatimonadales; f__Gemmatimonadaceae; g__uncultured	57	0	51	0	0	0	0	0	0	0
d__Bacteria; p__Planctomycetota; c__Phycisphaerae; o__Tepidisphaerales; f__WD2101_soil_group; g__WD2101_soil_group; s__uncultured_bacterium	56	0	17	67	0	0	0	0	0	0
d__Bacteria; p__Acidobacteriota; c__Blastocatellia; o__Blastocatellales; f__Blastocatellaceae; g__OLB17; s__uncultured_Acidobacteria	33	0	52	0	0	0	0	0	0	0
d__Bacteria; p__Bacteroidota; c__Bacteroidia; o__Chitinophagales; f__Chitinophagaceae; g__uncultured; s__uncultured_Niastella	25	0	56	0	0	0	0	0	0	0
d__Bacteria; p__Planctomycetota; c__Phycisphaerae; o__Tepidisphaerales; f__WD2101_soil_group; g__WD2101_soil_group	0	72	47	0	67	0	0	0	0	0
d__Bacteria; p__Bacteroidota; c__Bacteroidia; o__Cytophagales; f__Microscillaceae; g__uncultured; s__uncultured_Flexibacter	0	0	0	152	0	0	0	0	0	0
d__Bacteria; p__Bacteroidota; c__Bacteroidia; o__Cytophagales; f__Microscillaceae; g__Chryseolinea; s__uncultured_bacterium	109	0	0	0	0	0	104	0	0	0
d__Bacteria; p__Myxococcota; c__bacteriap25; o__bacteriap25; f__bacteriap25; g__bacteriap25	56	82	0	46	0	0	0	0	0	0
d__Bacteria; p__Methylomirabilota; c__Methylomirabilia; o__Rokubacteriales; f__Rokubacteriales; g__Rokubacteriales; s__uncultured_bacterium	22	23	0	50	0	0	0	0	110	125
d__Bacteria; p__Verrucomicrobiota; c__Verrucomicrobiae; o__Pedosphaerales; f__Pedosphaeraceae; g__Pedosphaeraceae; s__uncultured_subdivision	31	0	60	6	29	0	0	0	0	0
d__Bacteria; p__Proteobacteria; c__Alphaproteobacteria; o__Sphingomonadales; f__Sphingomonadaceae; g__Sphingomonas	0	0	46	55	0	0	0	0	0	0
d__Bacteria; p__Acidobacteriota; c__Acidobacteriae; o__Bryobacterales; f__Bryobacteraceae; g__Bryobacter	23	0	26	0	0	0	50	100	0	0
d__Bacteria; p__Planctomycetota; c__Planctomycetes; o__Pirellulales; f__Pirellulaceae; g__Pir4_lineage; s__wastewater_metagenome	43	0	43	0	21	0	0	0	0	0
d__Bacteria; p__Bacteroidota; c__Bacteroidia; o__Cytophagales; f__Microscillaceae; g__uncultured	62	0	0	48	60	0	0	0	0	0
d__Bacteria; p__Acidobacteriota; c__Acidobacteriae; o__Bryobacterales; f__Bryobacteraceae; g__Bryobacter; s__uncultured_Solibacteraceae	0	0	58	0	35	0	0	0	0	0
d__Bacteria; p__Planctomycetota; c__Planctomycetes; o__Planctomycetales; f__Rubinisphaeraceae; g__SH-PL14; s__uncultured_bacterium	75	0	25	0	0	0	0	0	0	0
d__Bacteria; p__Firmicutes; c__Bacilli; o__Bacillales; f__Bacillaceae; g__Fictibacillus	0	69	24	0	38	0	0	0	0	89
d__Bacteria; p__Proteobacteria; c__Gammaproteobacteria; o__Diplorickettsiales; f__Diplorickettsiaceae; g__Aquicella; s__uncultured_Aquicella	148	0	0	0	0	0	0	0	0	0
d__Bacteria; p__Proteobacteria; c__Gammaproteobacteria; o__Burkholderiales; f__TRA3-20; g__TRA3-20	50	0	0	61	70	0	0	0	0	0
d__Bacteria; p__Verrucomicrobiota; c__Verrucomicrobiae; o__Chthoniobacterales; f__Chthoniobacteraceae; g__Candidatus_Udaeobacter	0	0	0	0	0	0	188	103	0	165
d__Bacteria; p__Acidobacteriota; c__Blastocatellia; o__Pyrinomonadales; f__Pyrinomonadaceae; g__RB41	0	0	18	0	64	130	0	0	0	281
d__Bacteria; p__Planctomycetota; c__Planctomycetes; o__Gemmatales; f__Gemmataceae; g__Gemmata; s__uncultured_bacterium	0	36	42	0	41	0	19	0	0	0
d__Bacteria; p__Acidobacteriota; c__Acidobacteriae; o__Bryobacterales; f__Bryobacteraceae; g__Bryobacter	0	0	40	69	0	0	0	0	0	0
d__Bacteria; p__Planctomycetota; c__Planctomycetes; o__Planctomycetales; f__uncultured; g__uncultured; s__uncultured_Planctomycetales	0	0	70	0	8	0	0	0	0	0
d__Bacteria; p__Acidobacteriota; c__Vicinamibacteria; o__Vicinamibacterales; f__uncultured; g__uncultured	22	16	0	60	74	0	0	0	0	0
d__Bacteria; p__Proteobacteria; c__Alphaproteobacteria; o__Rhizobiales; f__Devosiaceae; g__Devosia	53	146	0	0	36	0	0	0	0	0
d__Bacteria; p__Proteobacteria; c__Gammaproteobacteria; o__Salinisphaerales; f__Solimonadaceae; g__Polycyclovorans; s__uncultured_Xanthomonadales	42	0	38	0	67	0	0	0	0	0
d__Bacteria; p__Acidobacteriota; c__Acidobacteriae; o__PAUC26f; f__PAUC26f; g__PAUC26f; s__metagenome	33	41	40	0	40	0	0	0	0	0
d__Bacteria; p__Nitrospirota; c__Nitrospiria; o__Nitrospirales; f__Nitrospiraceae; g__Nitrospira; s__uncultured_soil	35	0	55	0	0	0	0	0	0	0
d__Bacteria; p__Planctomycetota; c__Phycisphaerae; o__Phycisphaerales; f__Phycisphaeraceae; g__AKYG587; s__uncultured_bacterium	49	0	46	0	0	0	0	0	0	0
d__Bacteria; p__Chloroflexi; c__Ktedonobacteria; o__C0119; f__C0119; g__C0119; s__uncultured_soil	18	30	46	3	0	0	0	0	0	0
d__Bacteria; p__Planctomycetota; c__Phycisphaerae; o__Tepidisphaerales; f__WD2101_soil_group; g__WD2101_soil_group	45	198	0	0	0	0	0	0	0	0
d__Bacteria; p__Proteobacteria; c__Gammaproteobacteria; o__Steroidobacterales; f__Steroidobacteraceae; g__Steroidobacter	29	0	38	0	0	0	0	0	0	189
d__Bacteria; p__Entotheonellaeota; c__Entotheonellia; o__Entotheonellales; f__Entotheonellaceae; g__Entotheonellaceae; s__uncultured_bacterium	0	0	50	0	74	0	0	0	0	0
d__Bacteria; p__Planctomycetota; c__Planctomycetes; o__Pirellulales; f__Pirellulaceae; g__Pirellula; s__uncultured_Planctomycetaceae	0	0	76	0	0	0	0	0	0	0
d__Bacteria; p__Verrucomicrobiota; c__Verrucomicrobiae; o__Pedosphaerales; f__Pedosphaeraceae; g__Pedosphaeraceae; s__uncultured_subdivision	113	0	0	0	0	0	0	0	0	0
d__Bacteria; p__Gemmatimonadota; c__S0134_terrestrial_group; o__S0134_terrestrial_group; f__S0134_terrestrial_group; g__S0134_terrestrial_group; s__uncultured_bacterium	24	17	14	47	37	0	0	0	0	0
d__Bacteria; p__Bacteroidota; c__Bacteroidia; o__Sphingobacteriales; f__AKYH767; g__AKYH767; s__metagenome	0	0	39	45	25	0	0	0	0	0
d__Bacteria; p__Planctomycetota; c__Planctomycetes; o__Planctomycetales; f__uncultured; g__uncultured; s__uncultured_bacterium	0	0	0	190	0	0	0	0	0	0
d__Bacteria; p__Planctomycetota; c__Phycisphaerae; o__Tepidisphaerales; f__WD2101_soil_group; g__WD2101_soil_group	0	0	69	0	0	0	0	0	0	0
d__Bacteria; p__Proteobacteria; c__Alphaproteobacteria; o__Rhizobiales; f__Devosiaceae; g__Devosia	63	32	22	0	0	33	0	0	0	0
d__Bacteria; p__Planctomycetota; c__Planctomycetes; o__Planctomycetales; f__Rubinisphaeraceae; g__SH-PL14; s__uncultured_bacterium	97	0	22	0	0	0	0	0	0	0
d__Bacteria; p__Patescibacteria; c__Parcubacteria; o__Candidatus_Adlerbacteria; f__Candidatus_Adlerbacteria; g__Candidatus_Adlerbacteria; s__uncultured_bacterium	51	0	46	0	0	0	0	0	0	0
d__Bacteria; p__Proteobacteria; c__Alphaproteobacteria; o__Rhizobiales; f__Rhizobiaceae; g__Allorhizobium-Neorhizobium-Pararhizobium-Rhizobium	0	0	70	0	61	0	0	0	0	0
d__Bacteria; p__Bacteroidota; c__Kapabacteria; o__Kapabacteriales; f__Kapabacteriales; g__Kapabacteriales; s__uncultured_bacterium	0	0	76	0	0	0	0	0	0	0
d__Bacteria; p__Proteobacteria; c__Alphaproteobacteria; o__Rhizobiales; f__Rhizobiaceae; g__Mesorhizobium	38	0	41	0	0	0	0	0	0	0
d__Bacteria; p__Proteobacteria; c__Gammaproteobacteria; o__Xanthomonadales; f__Xanthomonadaceae; g__Lysobacter; s__Lysobacter_dokdonensis	0	0	22	39	0	58	0	35	63	0
d__Bacteria; p__Chloroflexi; c__Ktedonobacteria; o__C0119; f__C0119; g__C0119; s__uncultured_soil	0	0	58	0	0	0	0	0	41	0
d__Bacteria; p__Bacteroidota; c__Bacteroidia; o__Chitinophagales; f__Chitinophagaceae; g__Terrimonas	32	9	63	6	0	0	0	0	0	0
d__Bacteria; p__Planctomycetota; c__Planctomycetes; o__Pirellulales; f__Pirellulaceae; g__Pir4_lineage; s__uncultured_Planctomycetaceae	29	0	39	35	0	0	0	0	0	0
d__Bacteria; p__Firmicutes; c__Bacilli; o__Bacillales; f__Bacillaceae; g__Fictibacillus	19	0	0	27	0	0	0	89	50	0
d__Bacteria; p__Proteobacteria; c__Alphaproteobacteria; o__Rhizobiales; f__Rhizobiales_Incertae_Sedis; g__Nordella	28	0	42	0	0	0	0	0	33	0
d__Bacteria; p__Planctomycetota; c__Phycisphaerae; o__Phycisphaerales; f__Phycisphaeraceae; g__AKYG587; s__uncultured_bacterium	34	0	46	0	0	0	0	0	0	35
d__Bacteria; p__Proteobacteria; c__Alphaproteobacteria; o__Rhizobiales; f__Hyphomicrobiaceae; g__Pedomicrobium	0	48	21	86	0	0	0	0	0	0
d__Bacteria; p__Planctomycetota; c__Planctomycetes; o__Planctomycetales; f__uncultured; g__uncultured	0	29	0	0	0	362	0	0	37	0
d__Bacteria; p__Acidobacteriota; c__Blastocatellia; o__Blastocatellales; f__Blastocatellaceae; g__uncultured; s__uncultured_Acidobacteria	0	0	58	0	0	0	0	0	0	0
d__Bacteria; p__Verrucomicrobiota; c__Verrucomicrobiae; o__Opitutales; f__Opitutaceae; g__Opitutus	30	0	40	0	0	0	0	31	0	0
d__Bacteria; p__Acidobacteriota; c__Vicinamibacteria; o__Vicinamibacterales; f__uncultured; g__uncultured	29	0	30	0	28	0	23	0	43	0
d__Bacteria; p__Patescibacteria; c__Parcubacteria; o__Candidatus_Nomurabacteria; f__Candidatus_Nomurabacteria; g__Candidatus_Nomurabacteria; s__uncultured_bacterium	0	258	0	0	0	0	0	0	0	0
d__Bacteria; p__Firmicutes; c__Bacilli; o__Bacillales; f__Bacillaceae; g__Bacillus; s__Bacillus_niabensis	22	13	60	0	0	0	0	0	0	0
d__Bacteria; p__Bacteroidota; c__Bacteroidia; o__Cytophagales; f__Hymenobacteraceae; g__Adhaeribacter	0	0	55	20	35	0	0	0	0	0
d__Bacteria; p__Planctomycetota; c__Planctomycetes; o__Pirellulales; f__Pirellulaceae; g__Pir4_lineage	0	30	34	26	0	0	0	0	19	26
d__Bacteria; p__Armatimonadota; c__Fimbriimonadia; o__Fimbriimonadales; f__Fimbriimonadaceae; g__Fimbriimonadaceae	0	0	55	27	0	0	0	0	0	0
d__Bacteria; p__Proteobacteria; c__Alphaproteobacteria	0	250	0	0	0	0	0	0	0	0
d__Bacteria; p__Chloroflexi; c__Anaerolineae; o__SBR1031; f__A4b; g__A4b; s__uncultured_bacterium	0	0	60	0	0	0	0	0	0	0
d__Bacteria; p__Verrucomicrobiota; c__Verrucomicrobiae; o__Pedosphaerales; f__Pedosphaeraceae; g__Ellin517; s__uncultured_bacterium	0	0	61	26	0	0	0	0	0	0
d__Bacteria; p__Planctomycetota; c__Phycisphaerae; o__Tepidisphaerales; f__WD2101_soil_group; g__WD2101_soil_group; s__uncultured_bacterium	0	0	73	0	0	0	0	0	0	0
d__Bacteria; p__Bacteroidota; c__Bacteroidia; o__Flavobacteriales; f__Flavobacteriaceae; g__Flavobacterium	127	0	0	0	0	0	0	0	0	0
d__Bacteria; p__Proteobacteria; c__Alphaproteobacteria; o__Rhizobiales; f__Rhizobiaceae; g__Ensifer	0	0	44	0	59	0	25	20	0	0
d__Bacteria; p__Proteobacteria; c__Alphaproteobacteria; o__Sphingomonadales; f__Sphingomonadaceae	19	0	25	52	0	0	0	0	0	0
d__Bacteria; p__Planctomycetota; c__Planctomycetes; o__Planctomycetales; f__Schlesneriaceae; g__Planctopirus; s__uncultured_bacterium	0	234	0	0	0	0	0	0	0	0
d__Archaea; p__Thermoplasmatota; c__Thermoplasmata; o__uncultured; f__uncultured; g__uncultured; s__uncultured_Thermoplasmatales	0	0	45	44	0	0	0	0	0	0
d__Bacteria; p__Acidobacteriota; c__Vicinamibacteria; o__Vicinamibacterales; f__Vicinamibacteraceae; g__Vicinamibacteraceae; s__uncultured_bacterium	0	25	51	32	0	11	0	0	0	0
d__Bacteria; p__Planctomycetota; c__Phycisphaerae; o__Tepidisphaerales; f__WD2101_soil_group; g__WD2101_soil_group	0	0	40	64	0	0	0	0	0	0
d__Bacteria; p__Verrucomicrobiota; c__Verrucomicrobiae; o__Opitutales; f__Opitutaceae; g__Opitutus	18	0	47	17	24	0	0	0	0	0
d__Bacteria; p__Chloroflexi; c__Dehalococcoidia; o__S085; f__S085; g__S085; s__metagenome	0	0	28	49	0	0	0	12	24	0
d__Bacteria; p__Myxococcota; c__bacteriap25; o__bacteriap25; f__bacteriap25; g__bacteriap25	0	0	65	0	0	0	0	0	0	0
d__Bacteria; p__Verrucomicrobiota; c__Verrucomicrobiae; o__Chthoniobacterales; f__Chthoniobacteraceae; g__Candidatus_Udaeobacter; s__uncultured_bacterium	0	0	0	56	87	116	0	0	0	0
d__Bacteria; p__Bacteroidota; c__Bacteroidia; o__Sphingobacteriales; f__AKYH767; g__AKYH767; s__uncultured_bacterium	0	0	65	0	0	0	0	0	0	0
d__Bacteria; p__Gemmatimonadota; c__Gemmatimonadetes; o__Gemmatimonadales; f__Gemmatimonadaceae; g__uncultured	0	0	27	0	49	16	48	32	0	0
d__Bacteria; p__Gemmatimonadota; c__Gemmatimonadetes; o__Gemmatimonadales; f__Gemmatimonadaceae; g__uncultured; s__uncultured_Gemmatimonadetes	0	35	46	29	0	0	0	0	0	0
d__Bacteria; p__Patescibacteria; c__Microgenomatia; o__Candidatus_Woesebacteria; f__Candidatus_Woesebacteria; g__Candidatus_Woesebacteria; s__Candidatus_Woesebacteria	4	0	25	38	36	0	0	0	0	0
d__Bacteria; p__Planctomycetota; c__Planctomycetes; o__Pirellulales; f__Pirellulaceae; g__uncultured; s__uncultured_bacterium	22	19	41	0	27	0	0	0	0	0
d__Bacteria; p__Planctomycetota; c__Planctomycetes; o__Pirellulales; f__Pirellulaceae; g__Pir4_lineage; s__uncultured_Planctomycetaceae	20	13	45	0	0	0	21	30	0	0
d__Bacteria; p__Bacteroidota; c__Bacteroidia; o__Cytophagales; f__Microscillaceae; g__uncultured; s__uncultured_Ohtaekwangia	88	0	0	47	0	0	0	0	0	0
d__Bacteria; p__Gemmatimonadota; c__AKAU4049; o__AKAU4049; f__AKAU4049; g__AKAU4049	64	0	33	0	0	0	0	0	0	0
d__Bacteria; p__Acidobacteriota; c__Vicinamibacteria; o__Vicinamibacterales; f__Vicinamibacteraceae; g__Vicinamibacteraceae	0	0	66	0	0	0	0	0	0	0
d__Bacteria; p__Acidobacteriota; c__Vicinamibacteria; o__Vicinamibacterales; f__Vicinamibacteraceae; g__Vicinamibacteraceae	32	0	23	0	33	0	0	0	0	0
d__Bacteria; p__Bacteroidota; c__Bacteroidia; o__Cytophagales; f__Microscillaceae; g__uncultured	0	0	64	0	0	0	0	0	0	0
d__Bacteria; p__Proteobacteria; c__Gammaproteobacteria; o__Burkholderiales; f__SC-I-84; g__SC-I-84	0	0	32	77	0	0	0	0	0	0
d__Bacteria; p__Bacteroidota; c__Bacteroidia; o__Chitinophagales; f__Chitinophagaceae; g__uncultured	0	243	0	0	0	0	0	0	0	0
d__Bacteria; p__Proteobacteria; c__Gammaproteobacteria; o__PLTA13; f__PLTA13; g__PLTA13	14	0	52	0	0	0	0	0	42	0
d__Bacteria; p__Bacteroidota; c__Bacteroidia; o__Sphingobacteriales; f__NS11-12_marine_group; g__NS11-12_marine_group; s__uncultured_bacterium	0	0	35	29	39	0	0	0	0	0
d__Bacteria; p__Verrucomicrobiota; c__Verrucomicrobiae; o__Verrucomicrobiales; f__Rubritaleaceae; g__Luteolibacter	95	0	0	0	0	56	0	0	0	0
d__Bacteria; p__Gemmatimonadota; c__Gemmatimonadetes; o__Gemmatimonadales; f__Gemmatimonadaceae; g__uncultured; s__Gemmatimonas_sp.	0	226	0	0	0	0	0	0	0	0
d__Bacteria; p__Acidobacteriota; c__Blastocatellia; o__Blastocatellales; f__Blastocatellaceae; g__uncultured; s__metagenome	0	0	59	0	14	0	0	0	0	0
d__Bacteria; p__Acidobacteriota; c__Acidobacteriae; o__Solibacterales; f__Solibacteraceae; g__Candidatus_Solibacter	0	0	0	130	0	0	0	0	0	0
d__Bacteria; p__Acidobacteriota; c__Acidobacteriae; o__PAUC26f; f__PAUC26f; g__PAUC26f	80	83	0	0	0	0	0	0	0	0
d__Bacteria; p__Verrucomicrobiota; c__Verrucomicrobiae; o__Opitutales; f__Opitutaceae; g__Lacunisphaera	38	106	0	0	23	0	0	0	61	0
d__Bacteria; p__Acidobacteriota; c__Vicinamibacteria; o__Vicinamibacterales; f__Vicinamibacteraceae; g__Vicinamibacteraceae	14	0	9	0	0	0	0	84	66	0
d__Bacteria; p__Bacteroidota; c__Rhodothermia; o__Rhodothermales; f__Rhodothermaceae; g__uncultured; s__uncultured_bacterium	0	119	32	0	0	0	0	0	0	0
d__Bacteria; p__Chloroflexi; c__Anaerolineae; o__SBR1031; f__A4b; g__A4b; s__uncultured_Caldilineales	0	0	43	0	20	0	0	0	0	0
d__Bacteria; p__Bacteroidota; c__Bacteroidia; o__Cytophagales; f__Microscillaceae; g__uncultured; s__uncultured_bacterium	0	0	0	0	0	174	162	9	7	0
d__Bacteria; p__Planctomycetota; c__Phycisphaerae; o__Tepidisphaerales; f__WD2101_soil_group; g__WD2101_soil_group; s__uncultured_bacterium	0	0	33	0	47	0	0	0	0	0
d__Bacteria; p__Verrucomicrobiota; c__Chlamydiae; o__Chlamydiales; f__Simkaniaceae; g__uncultured; s__uncultured_bacterium	0	0	0	141	0	0	0	0	0	0
d__Bacteria; p__Proteobacteria; c__Alphaproteobacteria; o__Sphingomonadales; f__Sphingomonadaceae; g__Sphingomonas	0	0	31	78	0	0	0	0	0	0
d__Bacteria; p__Acidobacteriota; c__Vicinamibacteria; o__Vicinamibacterales; f__uncultured; g__uncultured	31	0	0	52	58	0	0	0	0	0
d__Bacteria; p__Actinobacteriota; c__Thermoleophilia; o__Gaiellales; f__Gaiellaceae; g__Gaiella	49	130	0	0	0	0	0	0	0	0
d__Bacteria; p__Acidobacteriota; c__Acidobacteriae; o__PAUC26f; f__PAUC26f; g__PAUC26f	0	0	69	0	0	0	0	0	0	0
d__Bacteria; p__Acidobacteriota; c__Vicinamibacteria; o__Vicinamibacterales; f__uncultured; g__uncultured	0	0	0	0	0	80	0	156	0	0
d__Bacteria; p__Bacteroidota; c__Bacteroidia; o__Chitinophagales; f__Chitinophagaceae; g__Chitinophaga; s__Bacteroidetes_bacterium	0	0	0	0	0	0	330	0	0	0
d__Bacteria; p__Planctomycetota; c__Phycisphaerae; o__Tepidisphaerales; f__WD2101_soil_group; g__WD2101_soil_group; s__uncultured_bacterium	19	0	20	0	0	119	80	0	0	0
d__Bacteria; p__Bacteroidota; c__Bacteroidia; o__Sphingobacteriales; f__Sphingobacteriaceae; g__Olivibacter; s__Olivibacter_soli	0	0	0	0	0	0	320	0	0	0
d__Bacteria; p__Methylomirabilota; c__Methylomirabilia; o__Rokubacteriales; f__Rokubacteriales; g__Rokubacteriales; s__uncultured_bacterium	0	42	14	0	93	0	0	0	0	27
d__Bacteria; p__Acidobacteriota; c__Acidobacteriae; o__Bryobacterales; f__Bryobacteraceae; g__Bryobacter; s__uncultured_Solibacteraceae	29	0	44	0	0	0	0	0	0	0
d__Bacteria; p__Patescibacteria; c__Saccharimonadia; o__Saccharimonadales; f__Saccharimonadales; g__Saccharimonadales	0	0	0	0	0	0	0	0	242	0
d__Bacteria; p__Verrucomicrobiota; c__Verrucomicrobiae; o__Chthoniobacterales; f__Chthoniobacteraceae; g__Candidatus_Udaeobacter	0	0	23	0	0	0	119	55	0	114
d__Bacteria; p__Proteobacteria; c__Gammaproteobacteria; o__Steroidobacterales; f__Steroidobacteraceae; g__Steroidobacter	0	0	0	46	0	89	0	89	0	0
d__Bacteria; p__Bacteroidota; c__Bacteroidia; o__Chitinophagales; f__Saprospiraceae; g__uncultured; s__uncultured_soil	0	0	0	0	207	0	0	0	0	0
d__Bacteria; p__Acidobacteriota; c__Holophagae; o__Subgroup_7; f__Subgroup_7; g__Subgroup_7; s__uncultured_bacterium	17	29	16	0	47	0	40	0	0	0
d__Bacteria; p__Patescibacteria; c__ABY1; o__Candidatus_Magasanikbacteria; f__Candidatus_Magasanikbacteria; g__Candidatus_Magasanikbacteria; s__uncultured_bacterium	0	0	62	0	0	0	0	0	0	0
d__Bacteria; p__Entotheonellaeota; c__Entotheonellia; o__Entotheonellales; f__Entotheonellaceae; g__Entotheonellaceae; s__uncultured_bacterium	0	9	54	0	0	0	0	0	0	0
d__Bacteria; p__Verrucomicrobiota; c__Verrucomicrobiae; o__Pedosphaerales; f__Pedosphaeraceae; g__Pedosphaeraceae; s__uncultured_soil	0	179	0	0	39	0	0	0	0	0
d__Bacteria; p__Acidobacteriota; c__Acidobacteriae; o__Bryobacterales; f__Bryobacteraceae; g__Bryobacter	0	194	0	0	0	83	0	0	0	0
d__Bacteria; p__Proteobacteria; c__Alphaproteobacteria; o__Rhizobiales; f__Rhizobiaceae; g__Ensifer	44	93	0	43	0	0	0	0	0	0
d__Bacteria; p__Verrucomicrobiota; c__Verrucomicrobiae; o__Pedosphaerales; f__Pedosphaeraceae; g__Pedosphaeraceae	66	22	0	0	87	0	0	0	0	0
d__Bacteria; p__Acidobacteriota; c__Acidobacteriae; o__Bryobacterales; f__Bryobacteraceae; g__Bryobacter	74	0	0	0	0	0	44	0	0	0
d__Bacteria; p__Proteobacteria; c__Gammaproteobacteria; o__Diplorickettsiales; f__Diplorickettsiaceae; g__Aquicella; s__uncultured_bacterium	0	0	63	0	0	0	0	0	0	0
d__Bacteria; p__Chloroflexi; c__KD4-96; o__KD4-96; f__KD4-96; g__KD4-96	0	54	24	0	0	133	0	0	0	0
d__Bacteria; p__Patescibacteria; c__Saccharimonadia; o__Saccharimonadales; f__LWQ8; g__LWQ8; s__uncultured_bacterium	0	0	52	0	0	0	0	0	0	0
d__Bacteria; p__Acidobacteriota; c__Vicinamibacteria; o__Vicinamibacterales; f__uncultured; g__uncultured; s__uncultured_bacterium	48	0	0	10	44	0	0	55	0	0
d__Bacteria; p__Planctomycetota; c__Planctomycetes; o__Planctomycetales; f__uncultured; g__uncultured; s__uncultured_Planctomycetales	0	0	54	0	0	0	0	0	0	0
d__Bacteria; p__Gemmatimonadota; c__S0134_terrestrial_group; o__S0134_terrestrial_group; f__S0134_terrestrial_group; g__S0134_terrestrial_group; s__uncultured_Gemmatimonadetes	45	0	39	0	0	0	0	0	0	0
d__Bacteria; p__Proteobacteria; c__Gammaproteobacteria; o__Burkholderiales; f__Alcaligenaceae; g__Castellaniella; s__uncultured_bacterium	0	222	0	0	0	0	0	0	0	0
d__Bacteria; p__Acidobacteriota; c__Vicinamibacteria; o__Vicinamibacterales; f__uncultured; g__uncultured	0	29	40	0	0	0	0	0	0	0
d__Bacteria; p__Chloroflexi; c__Anaerolineae; o__Ardenticatenales; f__uncultured; g__uncultured; s__uncultured_Litorilinea	0	5	42	23	0	0	0	0	0	0
d__Bacteria; p__Planctomycetota; c__Phycisphaerae; o__Phycisphaerales; f__Phycisphaeraceae; g__AKYG587; s__uncultured_bacterium	0	0	45	0	31	0	0	0	0	0
d__Bacteria; p__Bacteroidota; c__Kapabacteria; o__Kapabacteriales; f__Kapabacteriales; g__Kapabacteriales; s__uncultured_bacterium	46	0	36	0	0	0	0	0	0	0
d__Bacteria; p__Acidobacteriota; c__Vicinamibacteria; o__Vicinamibacterales; f__uncultured; g__uncultured	0	0	45	31	0	0	0	0	0	0
d__Bacteria; p__Nitrospirota; c__Nitrospiria; o__Nitrospirales; f__Nitrospiraceae; g__Nitrospira	0	0	0	61	87	0	0	0	0	0
d__Bacteria; p__Patescibacteria; c__Dojkabacteria; o__Dojkabacteria; f__Dojkabacteria; g__Dojkabacteria; s__uncultured_bacterium	0	0	53	0	0	0	0	0	0	0
d__Bacteria; p__Acidobacteriota; c__Vicinamibacteria; o__Vicinamibacterales; f__uncultured; g__uncultured	0	0	22	63	0	0	0	0	0	0
d__Bacteria; p__Bacteroidota; c__Bacteroidia; o__Flavobacteriales; f__Flavobacteriaceae; g__Flavobacterium; s__Flavobacterium_resistens	108	0	0	0	0	0	0	0	0	0
d__Bacteria; p__Gemmatimonadota; c__Gemmatimonadetes; o__Gemmatimonadales; f__Gemmatimonadaceae; g__Gemmatimonas; s__uncultured_Gemmatimonadetes	0	42	0	68	43	0	0	0	0	0
d__Bacteria; p__Planctomycetota; c__Planctomycetes; o__Pirellulales; f__Pirellulaceae; g__uncultured; s__uncultured_bacterium	27	18	23	0	32	0	0	0	0	0
d__Bacteria; p__Chloroflexi; c__Dehalococcoidia; o__S085; f__S085; g__S085; s__uncultured_bacterium	27	0	19	0	20	0	0	0	0	22
d__Bacteria; p__Proteobacteria; c__Gammaproteobacteria; o__PLTA13; f__PLTA13; g__PLTA13	0	23	0	58	60	14	0	0	46	0
d__Bacteria; p__Planctomycetota; c__Planctomycetes; o__Pirellulales; f__Pirellulaceae; g__Pir4_lineage; s__uncultured_Planctomycetaceae	0	13	18	0	0	0	0	41	66	0
d__Bacteria; p__Acidobacteriota; c__Acidobacteriae; o__Bryobacterales; f__Bryobacteraceae; g__Bryobacter	0	0	26	48	0	0	0	0	0	0
d__Bacteria; p__Verrucomicrobiota; c__Verrucomicrobiae; o__Chthoniobacterales; f__Chthoniobacteraceae; g__Candidatus_Udaeobacter; s__uncultured_Verrucomicrobia	0	0	0	73	76	0	0	0	0	0
d__Bacteria; p__Planctomycetota; c__Planctomycetes; o__Planctomycetales; f__uncultured; g__uncultured	41	0	25	0	0	0	0	0	0	0
d__Bacteria; p__Planctomycetota; c__Phycisphaerae; o__Tepidisphaerales; f__WD2101_soil_group; g__WD2101_soil_group; s__uncultured_Planctomycetales	92	0	0	0	0	0	0	0	0	0
d__Bacteria; p__Firmicutes; c__Bacilli; o__Bacillales; f__Bacillaceae; g__Bacillus	0	0	0	0	140	0	0	39	0	84
d__Bacteria; p__Chloroflexi; c__Dehalococcoidia; o__S085; f__S085; g__S085; s__uncultured_bacterium	0	0	0	105	0	0	0	0	24	0
d__Bacteria; p__Verrucomicrobiota; c__Verrucomicrobiae; o__Verrucomicrobiales; f__Rubritaleaceae; g__Luteolibacter; s__Luteolibacter_sp.	54	0	22	14	0	0	0	0	0	0
d__Bacteria; p__Planctomycetota; c__Phycisphaerae; o__Tepidisphaerales; f__WD2101_soil_group; g__WD2101_soil_group; s__uncultured_bacterium	46	0	0	65	0	0	0	0	0	0
d__Bacteria; p__Bacteroidota; c__Bacteroidia; o__Cytophagales; f__Microscillaceae; g__uncultured; s__uncultured_Sphingobacteriales	0	0	57	0	0	0	0	0	0	0
d__Bacteria; p__Actinobacteriota; c__Actinobacteria; o__Propionibacteriales; f__Nocardioidaceae; g__Aeromicrobium; s__uncultured_bacterium	30	0	0	41	34	0	0	0	0	0
d__Bacteria; p__Acidobacteriota; c__Vicinamibacteria; o__Vicinamibacterales; f__uncultured; g__uncultured; s__uncultured_Acidobacteria	0	0	38	0	0	0	0	0	55	0
d__Bacteria; p__Planctomycetota; c__Planctomycetes; o__Planctomycetales; f__Rubinisphaeraceae; g__SH-PL14; s__uncultured_bacterium	16	33	32	29	0	0	0	0	0	0
d__Bacteria; p__Proteobacteria; c__Alphaproteobacteria; o__Rhizobiales; f__Hyphomicrobiaceae; g__Pedomicrobium; s__uncultured_bacterium	18	0	43	0	17	0	0	0	0	0
d__Bacteria; p__Chloroflexi; c__Anaerolineae; o__Anaerolineales; f__Anaerolineaceae; g__UTCFX1; s__uncultured_bacterium	8	0	55	0	0	0	0	0	0	0
d__Bacteria; p__Chloroflexi; c__Ktedonobacteria; o__C0119; f__C0119; g__C0119; s__uncultured_soil	108	0	0	0	0	0	0	0	0	0
d__Bacteria; p__Acidobacteriota; c__Vicinamibacteria; o__Vicinamibacterales; f__Vicinamibacteraceae; g__Vicinamibacteraceae	0	0	0	115	0	0	0	0	0	0
d__Bacteria; p__Proteobacteria; c__Alphaproteobacteria; o__Rhizobiales; f__Xanthobacteraceae	94	0	0	0	0	0	0	0	0	109
d__Bacteria; p__Bacteroidota; c__Bacteroidia; o__Chitinophagales; f__Chitinophagaceae; g__Niastella; s__Niastella_populi	0	0	46	0	0	0	0	0	0	0
d__Bacteria; p__Planctomycetota; c__Planctomycetes; o__Pirellulales; f__Pirellulaceae; g__Rhodopirellula; s__uncultured_Planctomycetaceae	61	0	0	0	0	61	0	19	0	0
d__Bacteria; p__Proteobacteria; c__Gammaproteobacteria; o__PLTA13; f__PLTA13; g__PLTA13; s__uncultured_gamma	0	0	44	0	0	0	0	0	0	0
d__Bacteria; p__Proteobacteria; c__Gammaproteobacteria; o__Burkholderiales; f__Nitrosomonadaceae; g__MND1	27	0	0	46	36	0	0	0	0	0
d__Bacteria; p__Planctomycetota; c__Planctomycetes; o__Planctomycetales; f__uncultured; g__uncultured	93	0	0	0	0	0	0	0	0	0
d__Bacteria; p__Chloroflexi; c__Ktedonobacteria; o__C0119; f__C0119; g__C0119; s__uncultured_soil	32	0	0	64	39	0	0	0	0	19
d__Bacteria; p__Planctomycetota; c__Planctomycetes; o__Planctomycetales; f__uncultured; g__uncultured; s__uncultured_Planctomycetales	19	0	31	14	0	0	0	0	0	0
d__Bacteria; p__Acidobacteriota; c__Vicinamibacteria; o__Vicinamibacterales; f__uncultured; g__uncultured	20	0	11	55	0	0	0	0	0	0
d__Bacteria; p__Proteobacteria; c__Gammaproteobacteria; o__Pseudomonadales; f__Pseudomonadaceae; g__Pseudomonas	0	0	0	0	0	383	0	0	0	0
d__Bacteria; p__Bacteroidota; c__Bacteroidia; o__Flavobacteriales; f__Flavobacteriaceae; g__Flavobacterium	104	0	0	0	0	0	0	0	0	0
d__Bacteria; p__Acidobacteriota; c__Blastocatellia; o__Blastocatellales; f__Blastocatellaceae; g__uncultured	11	0	18	0	10	40	0	48	0	0
d__Bacteria; p__Firmicutes; c__Bacilli; o__Bacillales; f__Bacillaceae; g__Bacillus	35	0	0	0	0	0	79	0	94	0
d__Bacteria; p__Planctomycetota; c__Phycisphaerae; o__Tepidisphaerales; f__WD2101_soil_group; g__WD2101_soil_group; s__uncultured_bacterium	0	0	35	29	0	0	0	0	0	0
d__Bacteria; p__Planctomycetota; c__Phycisphaerae; o__Tepidisphaerales; f__WD2101_soil_group; g__WD2101_soil_group	54	0	0	50	0	0	0	0	0	0
d__Bacteria; p__Bacteroidota; c__Bacteroidia; o__Cytophagales; f__Microscillaceae; g__Chryseolinea; s__uncultured_Bacteroidetes	4	0	0	58	86	0	0	0	0	0
d__Bacteria; p__Acidobacteriota; c__Vicinamibacteria; o__Vicinamibacterales; f__uncultured; g__uncultured; s__uncultured_bacterium	0	0	36	0	0	0	0	0	0	0
d__Bacteria; p__Verrucomicrobiota; c__Verrucomicrobiae; o__Pedosphaerales; f__Pedosphaeraceae; g__Pedosphaeraceae; s__uncultured_soil	0	0	47	9	0	0	0	0	0	0
d__Bacteria; p__Planctomycetota; c__Planctomycetes; o__Pirellulales; f__Pirellulaceae; g__Pirellula; s__uncultured_Planctomycetaceae	102	0	0	0	0	0	0	0	0	0
d__Bacteria; p__Planctomycetota; c__Planctomycetes; o__Gemmatales; f__Gemmataceae; g__Gemmata	26	30	4	39	0	0	0	0	0	0
d__Bacteria; p__Proteobacteria; c__Alphaproteobacteria; o__Sphingomonadales; f__Sphingomonadaceae; g__Sphingomonas	0	206	0	0	0	0	0	0	0	0
d__Bacteria; p__Verrucomicrobiota; c__Verrucomicrobiae; o__Opitutales; f__Opitutaceae; g__Opitutus	20	0	39	0	0	0	0	0	0	0
d__Bacteria; p__Actinobacteriota; c__Actinobacteria; o__Micrococcales; f__Microbacteriaceae; g__Agromyces; s__Agromyces_neolithicus	0	0	20	49	43	0	0	0	0	0
d__Bacteria; p__Planctomycetota; c__Planctomycetes; o__Pirellulales; f__Pirellulaceae; g__Pir4_lineage	0	0	40	0	30	0	0	0	0	0
d__Bacteria; p__Planctomycetota; c__Phycisphaerae; o__Tepidisphaerales; f__WD2101_soil_group; g__WD2101_soil_group; s__uncultured_planctomycete	0	0	0	131	0	0	0	0	0	0
d__Bacteria; p__Proteobacteria; c__Gammaproteobacteria; o__Burkholderiales; f__Nitrosomonadaceae; g__MND1	0	0	26	33	0	0	0	0	0	0
d__Bacteria; p__Actinobacteriota; c__MB-A2-108; o__MB-A2-108; f__MB-A2-108; g__MB-A2-108; s__metagenome	0	0	25	0	0	0	0	0	69	0
d__Bacteria; p__Acidobacteriota; c__Vicinamibacteria; o__Vicinamibacterales; f__Vicinamibacteraceae; g__Vicinamibacteraceae	0	0	12	0	0	57	83	48	0	0
d__Bacteria; p__Proteobacteria; c__Alphaproteobacteria; o__Rhizobiales; f__Rhizobiaceae; g__Ensifer	0	22	42	0	36	0	0	0	0	0
d__Bacteria; p__Acidobacteriota; c__Blastocatellia; o__Blastocatellales; f__Blastocatellaceae; g__uncultured	22	0	35	0	6	0	0	0	0	0
d__Bacteria; p__Bacteroidota; c__Bacteroidia; o__Cytophagales; f__Hymenobacteraceae; g__Pontibacter; s__Pontibacter_populi	8	62	26	0	0	0	0	0	0	0
d__Bacteria; p__Planctomycetota; c__Planctomycetes; o__Pirellulales; f__Pirellulaceae; g__Pirellula	42	0	0	25	57	0	0	0	0	0
d__Bacteria; p__Patescibacteria; c__Parcubacteria; o__Candidatus_Azambacteria; f__Candidatus_Azambacteria; g__Candidatus_Azambacteria; s__Parcubacteria_bacterium	15	0	24	0	30	0	0	0	0	0
d__Bacteria; p__Firmicutes; c__Bacilli; o__Bacillales; f__Bacillaceae; g__Bacillus; s__Bacillus_niabensis	0	0	0	0	104	0	0	69	16	0
d__Bacteria; p__Verrucomicrobiota; c__Verrucomicrobiae; o__Opitutales; f__Opitutaceae; g__Lacunisphaera	0	153	0	0	35	0	0	0	0	0
d__Bacteria; p__Bacteroidota; c__Bacteroidia; o__Chitinophagales; f__Chitinophagaceae; g__Terrimonas	0	0	54	0	0	0	0	0	0	0
d__Bacteria; p__Gemmatimonadota; c__Gemmatimonadetes; o__Gemmatimonadales; f__Gemmatimonadaceae; g__uncultured; s__uncultured_Gemmatimonadales	0	0	41	0	0	0	0	50	0	0
d__Bacteria; p__Planctomycetota; c__Planctomycetes; o__Pirellulales; f__Pirellulaceae; g__Pir4_lineage; s__uncultured_bacterium	20	13	36	0	0	0	0	0	0	0
d__Bacteria; p__Chloroflexi; c__Chloroflexia; o__Thermomicrobiales; f__JG30-KF-CM45; g__JG30-KF-CM45; s__uncultured_bacterium	25	110	0	4	30	0	0	0	0	0
d__Bacteria; p__Planctomycetota; c__Planctomycetes; o__Pirellulales; f__Pirellulaceae; g__uncultured	16	0	23	0	27	0	0	0	0	0
d__Bacteria; p__Bacteroidota; c__Bacteroidia; o__Chitinophagales; f__Chitinophagaceae; g__Terrimonas	43	0	22	8	0	0	0	0	0	0
d__Bacteria; p__Gemmatimonadota; c__AKAU4049; o__AKAU4049; f__AKAU4049; g__AKAU4049	0	31	38	0	31	0	0	0	0	0
d__Bacteria; p__Verrucomicrobiota; c__Verrucomicrobiae; o__Verrucomicrobiales; f__Rubritaleaceae; g__Luteolibacter; s__Verrucomicrobium_sp.	0	0	43	0	0	0	0	0	0	0
d__Bacteria; p__Acidobacteriota; c__Subgroup_5; o__Subgroup_5; f__Subgroup_5; g__Subgroup_5; s__uncultured_bacterium	0	0	48	0	0	0	0	0	0	0
d__Bacteria; p__Bacteroidota; c__Bacteroidia; o__Cytophagales; f__Microscillaceae; g__Ohtaekwangia; s__metagenome	0	0	47	0	34	0	0	0	0	0
d__Bacteria; p__Bacteroidota; c__Bacteroidia; o__Chitinophagales; f__Chitinophagaceae; g__Terrimonas	62	0	0	19	0	0	0	28	0	0
d__Bacteria; p__Proteobacteria; c__Gammaproteobacteria; o__Burkholderiales; f__SC-I-84; g__SC-I-84	32	31	22	16	0	0	0	0	0	0
d__Bacteria; p__Actinobacteriota; c__Actinobacteria; o__Propionibacteriales; f__Nocardioidaceae; g__Nocardioides	23	12	29	0	0	0	0	0	0	0
d__Bacteria; p__Nitrospirota; c__Nitrospiria; o__Nitrospirales; f__Nitrospiraceae; g__Nitrospira	0	34	27	0	0	0	0	0	0	0
d__Bacteria; p__Planctomycetota; c__Planctomycetes; o__Planctomycetales; f__uncultured; g__uncultured; s__uncultured_Planctomycetales	0	30	33	10	0	0	0	0	0	0
d__Bacteria; p__Proteobacteria; c__Gammaproteobacteria; o__Burkholderiales; f__Methylophilaceae; g__MM2	0	0	27	29	0	0	0	0	0	0
d__Bacteria; p__Planctomycetota; c__Planctomycetes; o__Planctomycetales; f__uncultured; g__uncultured; s__uncultured_Planctomycetales	33	0	25	4	0	0	0	0	0	0
d__Bacteria; p__Chloroflexi; c__Chloroflexia; o__Thermomicrobiales; f__AKYG1722; g__AKYG1722; s__uncultured_bacterium	34	0	36	0	18	0	0	0	0	0
d__Bacteria; p__Firmicutes; c__Bacilli; o__Bacillales; f__Bacillaceae; g__Bacillus	0	0	0	119	0	0	0	0	0	0
d__Bacteria; p__Bacteroidota; c__Bacteroidia; o__Chitinophagales; f__Chitinophagaceae; g__uncultured; s__uncultured_Niastella	1	12	44	0	0	0	0	0	0	0
d__Bacteria; p__Firmicutes; c__Bacilli; o__Entomoplasmatales	0	0	44	0	0	0	0	0	0	0
d__Bacteria; p__Myxococcota; c__bacteriap25; o__bacteriap25; f__bacteriap25; g__bacteriap25	0	0	0	0	0	0	0	0	166	0
d__Bacteria; p__Proteobacteria; c__Alphaproteobacteria; o__Reyranellales; f__Reyranellaceae; g__Reyranella	35	0	30	27	0	0	0	0	0	0
d__Bacteria; p__Proteobacteria; c__Alphaproteobacteria; o__Sphingomonadales; f__Sphingomonadaceae; g__Sphingomonas	29	49	0	0	0	0	0	59	0	0
d__Bacteria; p__Chloroflexi; c__Ktedonobacteria; o__C0119; f__C0119; g__C0119; s__uncultured_bacterium	0	0	33	0	0	0	0	0	36	0
d__Bacteria; p__Planctomycetota; c__Planctomycetes; o__Planctomycetales; f__uncultured; g__uncultured; s__uncultured_Planctomycetales	35	9	0	39	30	0	0	0	0	0
d__Bacteria; p__Acidobacteriota; c__Vicinamibacteria; o__Vicinamibacterales; f__Vicinamibacteraceae; g__Vicinamibacteraceae	16	0	12	14	7	0	36	0	30	0
d__Bacteria; p__Verrucomicrobiota; c__Chlamydiae; o__Chlamydiales; f__Simkaniaceae; g__uncultured; s__uncultured_bacterium	0	10	43	0	0	0	0	0	0	0
d__Bacteria; p__Gemmatimonadota; c__Gemmatimonadetes; o__Gemmatimonadales; f__Gemmatimonadaceae; g__Gemmatimonas; s__uncultured_Gemmatimonadetes	29	0	35	0	0	0	0	0	0	0
d__Bacteria; p__Proteobacteria; c__Gammaproteobacteria; o__PLTA13; f__PLTA13; g__PLTA13; s__uncultured_gamma	25	0	28	0	0	0	0	0	0	0
d__Bacteria; p__Chloroflexi; c__Anaerolineae; o__Anaerolineales; f__Anaerolineaceae; g__uncultured; s__uncultured_soil	10	0	50	0	0	0	0	0	0	0
d__Bacteria; p__Verrucomicrobiota; c__Verrucomicrobiae; o__Pedosphaerales; f__Pedosphaeraceae	0	0	50	0	0	0	0	0	0	0
d__Bacteria; p__Actinobacteriota; c__Actinobacteria; o__Propionibacteriales; f__Nocardioidaceae; g__Nocardioides; s__Marmoricola_sp.	33	0	0	67	0	0	0	0	0	0
d__Bacteria; p__Actinobacteriota; c__Acidimicrobiia; o__Microtrichales; f__uncultured; g__uncultured; s__uncultured_bacterium	42	0	0	31	36	0	0	0	0	36
d__Bacteria; p__Acidobacteriota; c__Acidobacteriae; o__Bryobacterales; f__Bryobacteraceae; g__Bryobacter; s__uncultured_Solibacteraceae	0	0	44	0	0	0	0	0	0	0
d__Bacteria; p__Actinobacteriota; c__MB-A2-108; o__MB-A2-108; f__MB-A2-108; g__MB-A2-108; s__metagenome	0	0	0	67	79	0	0	0	0	0
d__Bacteria; p__Bacteroidota; c__Bacteroidia; o__Chitinophagales; f__Chitinophagaceae; g__Niastella; s__uncultured_bacterium	4	0	31	0	0	0	0	0	0	0
d__Bacteria; p__Proteobacteria; c__Alphaproteobacteria; o__Rhizobiales; f__Rhizobiaceae; g__Ensifer	0	0	42	0	0	0	0	0	0	0
d__Bacteria; p__Proteobacteria; c__Gammaproteobacteria; o__CCD24; f__CCD24; g__CCD24	40	0	0	38	0	0	0	0	0	0
d__Bacteria; p__Acidobacteriota; c__Vicinamibacteria; o__Vicinamibacterales; f__uncultured; g__uncultured; s__uncultured_Acidobacteriaceae	18	0	21	0	0	0	0	0	43	86
d__Bacteria; p__Planctomycetota; c__Planctomycetes; o__Pirellulales; f__Pirellulaceae; g__Pirellula	30	0	29	0	16	0	0	0	0	0
d__Bacteria; p__Actinobacteriota; c__Acidimicrobiia; o__Actinomarinales; f__uncultured; g__uncultured; s__uncultured_Actinomycetales	0	16	40	0	29	0	0	0	0	0
d__Bacteria; p__Firmicutes; c__Bacilli	0	0	48	0	0	0	0	0	0	0
d__Bacteria; p__Verrucomicrobiota; c__Verrucomicrobiae; o__Opitutales; f__Opitutaceae; g__Alterococcus; s__uncultured_bacterium	0	0	26	0	46	0	0	0	0	0
d__Bacteria; p__Verrucomicrobiota; c__Verrucomicrobiae; o__Chthoniobacterales; f__Chthoniobacteraceae; g__Candidatus_Udaeobacter	11	19	17	10	19	0	0	0	0	0
d__Bacteria; p__Proteobacteria; c__Alphaproteobacteria; o__Rhizobiales; f__Xanthobacteraceae; g__uncultured	0	0	27	53	0	0	0	0	0	0
d__Bacteria; p__Acidobacteriota; c__Vicinamibacteria; o__Vicinamibacterales; f__uncultured; g__uncultured; s__uncultured_Acidobacteriaceae	0	0	0	20	0	25	0	54	50	0
d__Bacteria; p__Proteobacteria; c__Gammaproteobacteria; o__Burkholderiales; f__TRA3-20; g__TRA3-20	34	0	0	45	36	0	0	0	0	0
d__Bacteria; p__Proteobacteria; c__Alphaproteobacteria; o__Rhizobiales; f__Devosiaceae; g__Devosia	0	0	40	0	0	0	0	0	0	0
d__Bacteria; p__Planctomycetota; c__Planctomycetes; o__Pirellulales; f__Pirellulaceae	13	0	37	0	23	0	0	0	0	0
d__Bacteria; p__Patescibacteria; c__Parcubacteria; o__Parcubacteria; f__Parcubacteria; g__Parcubacteria; s__uncultured_Parcubacteria	0	28	0	0	118	0	0	0	0	0
d__Bacteria; p__Bacteroidota; c__Bacteroidia; o__Chitinophagales; f__Chitinophagaceae; g__Chitinophaga	49	13	0	0	0	0	0	0	51	0
d__Bacteria; p__Desulfobacterota; c__uncultured; o__uncultured; f__uncultured; g__uncultured	0	0	8	31	0	0	38	0	32	86
d__Bacteria; p__Planctomycetota; c__Phycisphaerae; o__Phycisphaerales; f__Phycisphaeraceae; g__AKYG587; s__uncultured_bacterium	0	21	0	63	0	0	0	26	39	0
d__Bacteria; p__Chloroflexi; c__Dehalococcoidia; o__S085; f__S085; g__S085; s__metagenome	0	0	40	0	0	0	0	8	16	0
d__Bacteria; p__Patescibacteria; c__Parcubacteria; o__GWA2-38-13b; f__GWA2-38-13b; g__GWA2-38-13b; s__uncultured_bacterium	0	0	0	0	0	332	0	0	0	0
d__Bacteria; p__Proteobacteria; c__Alphaproteobacteria; o__Rhizobiales; f__Methyloligellaceae; g__uncultured; s__metagenome	0	0	0	0	163	0	0	0	0	0
d__Bacteria; p__Verrucomicrobiota; c__Verrucomicrobiae; o__Pedosphaerales; f__Pedosphaeraceae; g__uncultured	40	114	0	0	0	0	0	0	0	0
d__Bacteria; p__Patescibacteria; c__Saccharimonadia; o__Saccharimonadales; f__LWQ8; g__LWQ8; s__uncultured_bacterium	0	177	0	0	0	0	0	0	0	0
d__Bacteria; p__Planctomycetota; c__Planctomycetes; o__Planctomycetales; f__uncultured; g__uncultured; s__uncultured_bacterium	0	34	16	34	0	0	0	0	0	0
d__Bacteria; p__Gemmatimonadota; c__Gemmatimonadetes; o__Gemmatimonadales; f__Gemmatimonadaceae; g__uncultured	44	0	23	0	0	0	0	0	0	0
d__Bacteria; p__Chloroflexi; c__Anaerolineae; o__Caldilineales; f__Caldilineaceae; g__uncultured	24	31	32	0	0	0	0	0	0	0
d__Bacteria; p__Planctomycetota; c__Planctomycetes; o__Pirellulales; f__Pirellulaceae; g__Pir4_lineage; s__uncultured_bacterium	0	0	17	22	36	0	0	0	0	0
d__Bacteria; p__Acidobacteriota; c__Vicinamibacteria; o__Vicinamibacterales; f__uncultured; g__uncultured	16	33	15	0	39	0	0	0	0	0
d__Bacteria; p__Chloroflexi; c__Chloroflexia; o__Thermomicrobiales; f__JG30-KF-CM45; g__JG30-KF-CM45; s__uncultured_Chloroflexi	39	50	0	0	29	0	0	0	0	0
d__Bacteria; p__Proteobacteria; c__Alphaproteobacteria; o__Rhizobiales; f__Devosiaceae; g__Devosia	22	0	22	25	5	0	0	0	0	0
d__Bacteria; p__Planctomycetota; c__Planctomycetes; o__Planctomycetales; f__uncultured; g__uncultured; s__uncultured_bacterium	86	28	0	0	0	0	0	0	0	0
d__Bacteria; p__Chloroflexi; c__Gitt-GS-136; o__Gitt-GS-136; f__Gitt-GS-136; g__Gitt-GS-136	0	0	10	31	35	0	0	0	27	0
d__Bacteria; p__Proteobacteria; c__Gammaproteobacteria; o__CCD24; f__CCD24; g__CCD24	0	56	15	0	0	0	0	0	0	0
d__Bacteria; p__Acidobacteriota; c__Vicinamibacteria; o__Vicinamibacterales; f__uncultured; g__uncultured; s__uncultured_Acidobacteriaceae	0	164	0	0	0	0	0	0	0	0
d__Bacteria; p__Bacteroidota; c__Bacteroidia; o__Sphingobacteriales; f__Sphingobacteriaceae; g__Pedobacter; s__uncultured_Bacteroidetes	0	50	3	0	0	0	0	50	27	0
d__Bacteria; p__Planctomycetota; c__Phycisphaerae; o__Tepidisphaerales; f__WD2101_soil_group; g__WD2101_soil_group; s__uncultured_bacterium	0	0	4	58	47	0	0	0	0	0
d__Bacteria; p__Bacteroidota; c__Bacteroidia; o__Sphingobacteriales; f__AKYH767; g__AKYH767; s__uncultured_bacterium	0	0	46	25	0	0	0	0	0	0
d__Bacteria; p__Acidobacteriota; c__Vicinamibacteria; o__Vicinamibacterales; f__Vicinamibacteraceae; g__Vicinamibacteraceae	0	0	0	0	116	0	0	0	0	192
d__Bacteria; p__Proteobacteria; c__Gammaproteobacteria; o__Steroidobacterales; f__Steroidobacteraceae; g__Steroidobacter	0	0	0	0	0	0	74	0	110	0
d__Bacteria; p__Bacteroidota; c__Bacteroidia; o__Chitinophagales; f__Chitinophagaceae; g__Flavitalea; s__uncultured_bacterium	0	0	40	21	0	0	0	0	0	0
d__Bacteria; p__Bacteroidota; c__Bacteroidia; o__Cytophagales; f__Microscillaceae; g__uncultured	75	0	0	0	0	0	0	0	0	0
d__Bacteria; p__Bacteroidota; c__Bacteroidia; o__Chitinophagales; f__Chitinophagaceae; g__UTBCD1; s__uncultured_bacterium	0	149	0	0	0	0	0	0	0	0
d__Bacteria; p__Planctomycetota; c__Planctomycetes; o__Planctomycetales; f__Schlesneriaceae; g__Planctopirus; s__uncultured_bacterium	73	0	0	0	14	0	0	0	19	0
d__Bacteria; p__Gemmatimonadota; c__Gemmatimonadetes; o__Gemmatimonadales; f__Gemmatimonadaceae; g__uncultured	18	0	22	0	36	0	0	0	0	0
d__Bacteria; p__Latescibacterota; c__Latescibacterota; o__Latescibacterota; f__Latescibacterota; g__Latescibacterota; s__uncultured_bacterium	0	0	35	0	0	0	0	0	0	0
d__Bacteria; p__Methylomirabilota; c__Methylomirabilia; o__Rokubacteriales; f__Rokubacteriales; g__Rokubacteriales; s__uncultured_bacterium	0	0	0	0	52	0	82	40	0	0
d__Bacteria; p__Acidobacteriota; c__Acidobacteriae; o__Solibacterales; f__Solibacteraceae; g__Candidatus_Solibacter; s__metagenome	0	0	0	14	20	0	81	58	0	0
d__Bacteria; p__Proteobacteria; c__Gammaproteobacteria; o__Burkholderiales; f__Alcaligenaceae; g__Bordetella; s__uncultured_Bordetella	0	170	0	0	0	0	0	0	0	0
d__Archaea; p__Crenarchaeota; c__Nitrososphaeria	17	0	0	0	0	79	83	28	0	0
d__Bacteria; p__Verrucomicrobiota; c__Verrucomicrobiae; o__Pedosphaerales; f__Pedosphaeraceae; g__Pedosphaeraceae; s__uncultured_soil	0	0	30	0	29	0	0	0	0	0
d__Bacteria; p__Chloroflexi; c__Chloroflexia; o__Thermomicrobiales; f__AKYG1722; g__AKYG1722	29	62	0	0	0	0	0	12	19	0
d__Bacteria; p__Planctomycetota; c__Planctomycetes; o__Pirellulales; f__Pirellulaceae	0	8	35	0	22	0	0	0	0	0
d__Bacteria; p__Planctomycetota; c__Planctomycetes; o__Pirellulales; f__Pirellulaceae; g__Pir4_lineage; s__metagenome	18	0	36	0	0	0	0	0	0	0
d__Bacteria; p__Verrucomicrobiota; c__Verrucomicrobiae; o__Pedosphaerales; f__Pedosphaeraceae; g__Pedosphaeraceae; s__uncultured_bacterium	31	0	33	0	0	0	0	0	0	0
d__Bacteria; p__Chloroflexi; c__Anaerolineae; o__Anaerolineales; f__Anaerolineaceae; g__UTCFX1	0	0	37	0	0	0	0	0	0	0
d__Bacteria; p__Bacteroidota; c__Bacteroidia; o__Cytophagales; f__Microscillaceae; g__Ohtaekwangia	0	0	29	0	21	0	0	0	0	0
d__Bacteria; p__Planctomycetota; c__Planctomycetes; o__Pirellulales; f__Pirellulaceae; g__Pir4_lineage; s__uncultured_bacterium	0	0	43	0	0	0	0	0	0	0
d__Bacteria; p__Gemmatimonadota; c__Gemmatimonadetes; o__Gemmatimonadales; f__Gemmatimonadaceae; g__uncultured	0	44	37	0	0	0	0	0	0	0
d__Bacteria; p__Planctomycetota; c__Planctomycetes; o__Planctomycetales; f__uncultured; g__uncultured; s__uncultured_Planctomycetales	20	0	0	35	40	0	0	0	0	0
d__Bacteria; p__Bacteroidota; c__Bacteroidia; o__Chitinophagales; f__Chitinophagaceae; g__Flavisolibacter	0	129	0	0	0	34	0	0	0	0
d__Bacteria; p__Acidobacteriota; c__Acidobacteriae; o__Solibacterales; f__Solibacteraceae; g__Candidatus_Solibacter; s__uncultured_Solibacter	0	0	28	23	22	0	0	0	0	0
d__Bacteria; p__Bacteroidota; c__Bacteroidia; o__Cytophagales; f__Microscillaceae; g__uncultured; s__uncultured_soil	30	0	19	0	0	0	0	0	0	0
d__Bacteria; p__Planctomycetota; c__Planctomycetes; o__Pirellulales; f__Pirellulaceae; g__Pirellula; s__uncultured_Planctomycetales	6	0	31	0	43	0	0	0	0	0
d__Bacteria; p__Proteobacteria; c__Alphaproteobacteria; o__Sphingomonadales; f__Sphingomonadaceae; g__Sphingomonas	0	165	0	0	0	0	0	0	0	0
d__Bacteria; p__Gemmatimonadota; c__S0134_terrestrial_group; o__S0134_terrestrial_group; f__S0134_terrestrial_group; g__S0134_terrestrial_group; s__uncultured_Gemmatimonadales	27	19	19	0	0	0	0	0	0	0
d__Bacteria; p__Planctomycetota; c__Planctomycetes; o__Planctomycetales; f__Rubinisphaeraceae; g__SH-PL14; s__uncultured_Planctomycetaceae	27	0	22	12	0	0	0	0	0	0
d__Bacteria; p__Bacteroidota; c__Bacteroidia; o__Chitinophagales; f__Chitinophagaceae; g__Ferruginibacter	70	0	3	0	0	0	0	0	0	0
d__Bacteria; p__Acidobacteriota; c__Acidobacteriae; o__PAUC26f; f__PAUC26f; g__PAUC26f; s__metagenome	55	0	0	44	0	0	0	0	0	0
d__Bacteria; p__Myxococcota; c__bacteriap25; o__bacteriap25; f__bacteriap25; g__bacteriap25; s__uncultured_soil	0	12	0	92	0	0	0	0	0	0
d__Bacteria; p__Gemmatimonadota; c__Gemmatimonadetes; o__Gemmatimonadales; f__Gemmatimonadaceae; g__uncultured	0	0	39	0	0	0	0	0	0	0
d__Bacteria; p__Bacteroidota; c__Bacteroidia; o__Cytophagales; f__Microscillaceae; g__uncultured	0	0	24	22	0	0	0	0	0	0
d__Bacteria; p__Chloroflexi; c__Anaerolineae; o__Caldilineales; f__Caldilineaceae; g__uncultured; s__uncultured_soil	14	0	31	0	0	0	0	0	0	0
d__Bacteria; p__Planctomycetota; c__Planctomycetes; o__Planctomycetales; f__uncultured; g__uncultured; s__uncultured_bacterium	0	0	0	0	160	0	0	0	0	0
d__Bacteria; p__Gemmatimonadota; c__Gemmatimonadetes; o__Gemmatimonadales; f__Gemmatimonadaceae; g__uncultured	31	0	0	67	0	0	0	0	0	0
d__Bacteria; p__Nitrospirota; c__Nitrospiria; o__Nitrospirales; f__Nitrospiraceae; g__Nitrospira	0	0	0	52	52	0	0	0	0	0
d__Bacteria; p__Actinobacteriota; c__Acidimicrobiia; o__Microtrichales; f__Iamiaceae; g__Iamia	13	0	15	19	30	0	0	0	0	0
d__Bacteria; p__Bacteroidota; c__Bacteroidia; o__Cytophagales; f__Cyclobacteriaceae; g__Algoriphagus	89	0	0	0	0	0	0	0	0	0
d__Bacteria; p__Proteobacteria; c__Gammaproteobacteria; o__Burkholderiales; f__Nitrosomonadaceae; g__MND1	8	0	0	25	17	0	0	9	55	0
d__Bacteria; p__Actinobacteriota; c__Acidimicrobiia; o__Microtrichales; f__Ilumatobacteraceae; g__Ilumatobacter	0	0	0	92	0	0	0	0	0	0
d__Bacteria; p__Bacteroidota; c__Bacteroidia; o__Sphingobacteriales; f__AKYH767; g__AKYH767; s__uncultured_bacterium	29	0	15	11	0	0	0	0	0	0
d__Bacteria; p__Planctomycetota; c__Planctomycetes; o__Pirellulales; f__Pirellulaceae; g__uncultured; s__uncultured_Planctomycetaceae	0	22	30	23	0	0	0	0	0	0
d__Bacteria; p__Proteobacteria; c__Alphaproteobacteria; o__Sphingomonadales; f__Sphingomonadaceae; g__Sphingomonas; s__uncultured_Sphingomonadaceae	57	0	0	0	44	0	0	0	0	0
d__Bacteria; p__Planctomycetota; c__Planctomycetes; o__Pirellulales; f__Pirellulaceae; g__uncultured; s__uncultured_bacterium	12	31	19	0	42	0	0	0	0	0
d__Bacteria; p__Acidobacteriota; c__Subgroup_5; o__Subgroup_5; f__Subgroup_5; g__Subgroup_5; s__uncultured_bacterium	0	0	18	0	19	0	0	0	48	0
d__Bacteria; p__Bacteroidota; c__Bacteroidia; o__Chitinophagales; f__Chitinophagaceae; g__Terrimonas	0	0	43	0	0	0	0	0	0	0
d__Bacteria; p__Proteobacteria; c__Gammaproteobacteria; o__Steroidobacterales; f__Steroidobacteraceae; g__Steroidobacter; s__uncultured_bacterium	12	0	28	0	0	0	0	0	0	0
d__Bacteria; p__Bacteroidota; c__Bacteroidia; o__Chitinophagales; f__Chitinophagaceae; g__uncultured	77	0	0	0	0	0	0	0	0	0
d__Bacteria; p__Planctomycetota; c__Planctomycetes; o__Pirellulales; f__Pirellulaceae; g__Pir4_lineage; s__metagenome	12	18	21	13	0	0	0	0	0	0
d__Bacteria; p__Patescibacteria; c__Saccharimonadia; o__Saccharimonadales	0	163	0	0	0	0	0	0	0	0
d__Bacteria; p__Myxococcota; c__bacteriap25; o__bacteriap25; f__bacteriap25; g__bacteriap25; s__uncultured_soil	0	34	0	76	0	0	0	0	0	0
d__Bacteria; p__Acidobacteriota; c__Thermoanaerobaculia; o__Thermoanaerobaculales; f__Thermoanaerobaculaceae; g__Subgroup_10; s__uncultured_bacterium	0	0	9	39	35	0	0	0	0	31
d__Bacteria; p__Chloroflexi; c__Chloroflexia; o__Thermomicrobiales; f__JG30-KF-CM45; g__JG30-KF-CM45; s__uncultured_Chloroflexi	14	0	13	37	0	0	0	0	0	0
d__Bacteria; p__Patescibacteria; c__Dojkabacteria; o__Dojkabacteria; f__Dojkabacteria; g__Dojkabacteria; s__uncultured_bacterium	0	0	32	0	0	0	0	0	0	0
d__Bacteria; p__Planctomycetota; c__Planctomycetes; o__Gemmatales; f__Gemmataceae; g__uncultured	0	0	0	60	52	0	0	0	0	0
d__Bacteria; p__Proteobacteria; c__Gammaproteobacteria; o__Gammaproteobacteria_Incertae_Sedis; f__Unknown_Family; g__Acidibacter	14	0	0	73	0	0	0	0	0	0
d__Bacteria; p__Gemmatimonadota; c__Gemmatimonadetes; o__Gemmatimonadales; f__Gemmatimonadaceae	0	12	30	0	31	0	0	0	0	0
d__Bacteria; p__Proteobacteria; c__Alphaproteobacteria; o__Rhizobiales; f__Xanthobacteraceae; g__uncultured	21	0	32	0	0	0	0	0	0	0
d__Bacteria; p__Acidobacteriota; c__Acidobacteriae; o__Bryobacterales; f__Bryobacteraceae; g__Bryobacter; s__uncultured_soil	0	0	33	0	19	0	0	12	0	0
d__Bacteria; p__Verrucomicrobiota; c__Verrucomicrobiae; o__Pedosphaerales; f__Pedosphaeraceae; g__Pedosphaeraceae; s__uncultured_soil	11	0	20	0	13	0	0	0	0	0
d__Bacteria; p__Planctomycetota; c__Planctomycetes; o__Planctomycetales; f__uncultured; g__uncultured; s__uncultured_bacterium	0	30	0	39	46	0	0	0	0	0
d__Bacteria; p__Proteobacteria; c__Gammaproteobacteria; o__Burkholderiales; f__TRA3-20; g__TRA3-20; s__uncultured_beta	25	0	13	0	0	0	24	0	0	0
d__Bacteria; p__Patescibacteria; c__Parcubacteria; o__Candidatus_Nomurabacteria; f__Candidatus_Nomurabacteria; g__Candidatus_Nomurabacteria; s__uncultured_bacterium	0	5	41	0	0	0	0	0	0	0
d__Bacteria; p__Actinobacteriota; c__Thermoleophilia; o__Gaiellales; f__uncultured; g__uncultured	0	0	0	43	0	0	67	40	0	0
d__Bacteria; p__Proteobacteria; c__Alphaproteobacteria; o__uncultured; f__uncultured; g__uncultured; s__uncultured_Rhodobacteraceae	65	0	0	0	0	0	0	0	0	0
d__Bacteria; p__Bacteroidota; c__Bacteroidia; o__Cytophagales; f__Microscillaceae; g__uncultured	0	0	30	9	0	0	0	0	0	0
d__Bacteria; p__Planctomycetota; c__Phycisphaerae; o__Tepidisphaerales; f__WD2101_soil_group; g__WD2101_soil_group	0	88	0	0	9	64	21	0	0	0
d__Bacteria; p__Planctomycetota; c__Planctomycetes; o__Pirellulales; f__Pirellulaceae; g__Pirellula; s__uncultured_Planctomycetales	0	0	2	0	0	12	0	44	76	0
d__Bacteria; p__Firmicutes; c__Bacilli; o__Bacillales; f__Bacillaceae; g__Bacillus	0	0	0	0	0	0	0	0	152	0
d__Bacteria; p__Proteobacteria; c__Alphaproteobacteria; o__Caulobacterales; f__Hyphomonadaceae; g__SWB02	0	19	28	0	0	0	0	0	0	0
d__Bacteria; p__Planctomycetota; c__Planctomycetes; o__Planctomycetales; f__uncultured; g__uncultured; s__uncultured_bacterium	0	0	0	0	139	0	0	0	0	0
d__Bacteria; p__Gemmatimonadota; c__Gemmatimonadetes; o__Gemmatimonadales; f__Gemmatimonadaceae; g__uncultured	13	0	22	0	19	0	0	0	0	0
d__Bacteria; p__Planctomycetota; c__Phycisphaerae; o__Phycisphaerales; f__Phycisphaeraceae; g__AKYG587; s__uncultured_bacterium	0	0	21	0	18	0	0	0	0	0
d__Bacteria; p__Bacteroidota; c__Bacteroidia; o__Chitinophagales; f__Chitinophagaceae; g__Niastella	6	0	19	6	11	0	0	0	0	161
d__Bacteria; p__Verrucomicrobiota; c__Verrucomicrobiae; o__Opitutales; f__Opitutaceae; g__Opitutus	0	0	0	0	0	0	72	23	32	113
d__Bacteria; p__Proteobacteria; c__Gammaproteobacteria; o__Diplorickettsiales; f__Diplorickettsiaceae; g__Aquicella; s__uncultured_Aquicella	0	0	37	0	15	0	0	0	0	0
d__Bacteria; p__Myxococcota; c__bacteriap25; o__bacteriap25; f__bacteriap25; g__bacteriap25	0	0	0	53	62	0	0	0	0	0
d__Bacteria; p__Acidobacteriota; c__Vicinamibacteria; o__Vicinamibacterales; f__uncultured; g__uncultured; s__uncultured_bacterium	0	0	0	50	0	0	0	0	77	0
d__Bacteria; p__Planctomycetota; c__Planctomycetes; o__Pirellulales; f__Pirellulaceae; g__uncultured	53	36	0	0	0	0	0	0	0	0
d__Bacteria; p__Actinobacteriota; c__MB-A2-108; o__MB-A2-108; f__MB-A2-108; g__MB-A2-108	12	0	0	77	0	0	0	0	0	0
d__Bacteria; p__Proteobacteria; c__Alphaproteobacteria; o__Dongiales; f__Dongiaceae; g__Dongia	37	0	0	28	0	0	0	0	0	0
d__Bacteria; p__Patescibacteria; c__Parcubacteria; o__Parcubacteria; f__Parcubacteria; g__Parcubacteria	0	0	5	0	119	0	0	0	17	0
d__Bacteria; p__Actinobacteriota; c__Thermoleophilia; o__Solirubrobacterales; f__67-14; g__67-14	0	0	0	0	0	275	0	0	0	0
d__Bacteria; p__Bacteroidota; c__Bacteroidia; o__Chitinophagales; f__Chitinophagaceae; g__Flavisolibacter	0	0	42	0	0	0	0	0	0	0
d__Bacteria; p__Bacteroidota; c__Bacteroidia; o__Flavobacteriales; f__Flavobacteriaceae; g__Flavobacterium	0	0	0	0	0	0	237	0	0	0
d__Bacteria; p__Proteobacteria; c__Alphaproteobacteria; o__Caulobacterales; f__Hyphomonadaceae; g__SWB02	9	0	20	0	38	0	0	0	0	0
d__Bacteria; p__Proteobacteria; c__Gammaproteobacteria; o__Burkholderiales; f__TRA3-20; g__TRA3-20	0	0	32	0	0	0	0	0	0	0
d__Bacteria; p__Proteobacteria; c__Alphaproteobacteria; o__Rhizobiales; f__uncultured; g__uncultured; s__uncultured_Alphaproteobacteria	0	0	33	12	0	0	0	0	0	0
d__Bacteria; p__Verrucomicrobiota; c__Verrucomicrobiae; o__Chthoniobacterales; f__Xiphinematobacteraceae; g__Candidatus_Xiphinematobacter	0	0	0	0	0	0	0	76	62	0
d__Bacteria; p__Proteobacteria; c__Gammaproteobacteria; o__Gammaproteobacteria_Incertae_Sedis; f__Unknown_Family; g__Acidibacter; s__uncultured_proteobacterium	7	0	14	39	0	0	0	0	0	0
d__Bacteria; p__Gemmatimonadota; c__Gemmatimonadetes; o__Gemmatimonadales; f__Gemmatimonadaceae	17	15	34	0	0	0	0	0	0	0
d__Bacteria; p__Dependentiae; c__Babeliae; o__Babeliales; f__Vermiphilaceae; g__Vermiphilaceae	0	0	38	0	0	0	0	0	0	0
d__Bacteria; p__Gemmatimonadota; c__Gemmatimonadetes; o__Gemmatimonadales; f__Gemmatimonadaceae; g__uncultured	0	136	0	0	0	0	0	0	0	0
d__Bacteria; p__Proteobacteria; c__Gammaproteobacteria; o__Burkholderiales; f__TRA3-20; g__TRA3-20; s__uncultured_beta	0	155	0	0	0	0	0	0	0	0
d__Bacteria; p__Proteobacteria; c__Gammaproteobacteria; o__Burkholderiales; f__Nitrosomonadaceae; g__MND1	0	0	8	61	0	0	0	0	0	0
d__Bacteria; p__Methylomirabilota; c__Methylomirabilia; o__Rokubacteriales; f__Rokubacteriales; g__Rokubacteriales; s__uncultured_bacterium	32	0	0	53	0	0	0	0	0	0
d__Bacteria; p__Proteobacteria; c__Gammaproteobacteria; o__Xanthomonadales; f__Xanthomonadaceae; g__Lysobacter	26	0	21	0	0	0	0	0	6	0
d__Bacteria; p__Chloroflexi; c__Anaerolineae; o__Anaerolineales; f__Anaerolineaceae; g__UTCFX1; s__uncultured_bacterium	0	0	31	0	0	0	0	0	0	0
d__Bacteria; p__Proteobacteria; c__Gammaproteobacteria; o__PLTA13; f__PLTA13; g__PLTA13; s__uncultured_gamma	0	0	0	36	67	0	0	0	0	0
d__Bacteria; p__Proteobacteria; c__Alphaproteobacteria; o__Rhizobiales; f__Rhizobiaceae; g__Allorhizobium-Neorhizobium-Pararhizobium-Rhizobium	0	53	17	0	0	0	0	0	14	0
d__Bacteria; p__Proteobacteria; c__Alphaproteobacteria; o__Rhizobiales; f__Xanthobacteraceae; g__Bradyrhizobium	0	0	0	27	0	0	0	42	0	139
d__Bacteria; p__Proteobacteria; c__Gammaproteobacteria; o__Burkholderiales; f__SC-I-84; g__SC-I-84	18	18	11	14	18	0	10	0	0	0
d__Bacteria; p__Firmicutes; c__Bacilli; o__Bacillales; f__Bacillaceae; g__Bacillus	0	0	11	13	31	0	0	0	0	0
d__Bacteria; p__Patescibacteria; c__Parcubacteria; o__Candidatus_Nomurabacteria; f__Candidatus_Nomurabacteria; g__Candidatus_Nomurabacteria; s__uncultured_bacterium	0	0	0	82	0	0	0	0	0	0
d__Bacteria; p__Acidobacteriota; c__Vicinamibacteria; o__Vicinamibacterales; f__Vicinamibacteraceae; g__Vicinamibacteraceae; s__uncultured_Acidobacteria	0	0	0	0	0	24	0	67	53	0
d__Bacteria; p__Armatimonadota; c__Fimbriimonadia; o__Fimbriimonadales; f__Fimbriimonadaceae; g__Fimbriimonadaceae; s__uncultured_bacterium	72	0	0	0	0	0	0	0	0	0
d__Bacteria; p__Planctomycetota; c__Planctomycetes; o__Pirellulales; f__Pirellulaceae; g__Pirellula; s__uncultured_soil	29	0	0	44	0	0	0	0	0	0
d__Bacteria; p__Planctomycetota; c__Planctomycetes; o__Pirellulales; f__Pirellulaceae; g__Rhodopirellula	0	10	25	12	0	0	0	0	0	0
d__Bacteria; p__Planctomycetota; c__Phycisphaerae; o__Tepidisphaerales; f__WD2101_soil_group; g__WD2101_soil_group	0	0	0	0	0	54	64	0	65	0
d__Bacteria; p__Chloroflexi; c__Anaerolineae; o__Ardenticatenales; f__uncultured; g__uncultured; s__uncultured_Litorilinea	0	0	37	0	0	0	0	0	0	0
d__Bacteria; p__Actinobacteriota; c__Thermoleophilia; o__Gaiellales; f__Gaiellaceae; g__Gaiella	0	0	0	0	0	0	29	50	32	86
d__Bacteria; p__Proteobacteria; c__Gammaproteobacteria; o__Burkholderiales; f__Oxalobacteraceae; g__Massilia	20	41	18	0	0	0	0	0	0	0
d__Bacteria; p__Acidobacteriota; c__Acidobacteriae; o__Bryobacterales; f__Bryobacteraceae; g__Bryobacter	9	103	0	0	0	0	0	0	0	0
d__Bacteria; p__Bacteroidota; c__Bacteroidia; o__Sphingobacteriales; f__Sphingobacteriaceae; g__Arcticibacter; s__uncultured_bacterium	0	0	38	0	20	0	0	0	0	0
d__Bacteria; p__Proteobacteria; c__Gammaproteobacteria; o__Diplorickettsiales; f__Diplorickettsiaceae; g__Aquicella; s__uncultured_bacterium	27	0	16	0	0	0	0	0	0	0
d__Bacteria; p__Latescibacterota; c__Latescibacterota; o__Latescibacterota; f__Latescibacterota; g__Latescibacterota	0	0	10	42	0	0	0	0	19	0
d__Bacteria; p__Patescibacteria; c__Parcubacteria; o__Candidatus_Kaiserbacteria; f__Candidatus_Kaiserbacteria; g__Candidatus_Kaiserbacteria; s__uncultured_bacterium	63	7	0	0	0	0	0	0	0	0
d__Bacteria; p__Chloroflexi; c__Gitt-GS-136; o__Gitt-GS-136; f__Gitt-GS-136; g__Gitt-GS-136; s__uncultured_bacterium	25	0	25	0	0	0	0	0	0	0
d__Bacteria; p__Proteobacteria; c__Alphaproteobacteria; o__Rhizobiales; f__Rhizobiaceae	0	0	22	23	0	0	0	0	0	0
d__Bacteria; p__Proteobacteria; c__Alphaproteobacteria; o__Sphingomonadales; f__Sphingomonadaceae	30	0	17	0	0	0	0	0	31	0
d__Bacteria; p__Patescibacteria; c__Dojkabacteria; o__Dojkabacteria; f__Dojkabacteria; g__Dojkabacteria; s__uncultured_bacterium	0	22	0	68	0	0	0	0	0	0
d__Bacteria; p__Planctomycetota; c__Planctomycetes; o__Pirellulales; f__Pirellulaceae; g__Pirellula	0	0	17	33	23	0	0	0	0	0
d__Bacteria; p__Proteobacteria; c__Alphaproteobacteria; o__uncultured; f__uncultured; g__uncultured; s__uncultured_Stella	40	29	13	0	0	0	0	0	0	0
d__Bacteria; p__Elusimicrobiota; c__Lineage_IIb; o__Lineage_IIb; f__Lineage_IIb; g__Lineage_IIb; s__uncultured_bacterium	0	0	25	0	0	0	0	0	0	0
d__Bacteria; p__Bacteroidota; c__Bacteroidia; o__Chitinophagales; f__Chitinophagaceae; g__Terrimonas	0	0	24	11	0	0	0	2	0	0
d__Bacteria; p__Acidobacteriota; c__Blastocatellia; o__Blastocatellales; f__Blastocatellaceae; g__uncultured; s__uncultured_Acidobacteria	0	0	0	0	0	0	0	115	0	0
d__Bacteria; p__Bacteroidota; c__Bacteroidia; o__Cytophagales; f__Microscillaceae; g__uncultured	67	0	0	0	0	0	0	0	0	0
d__Bacteria; p__Gemmatimonadota; c__Gemmatimonadetes; o__Gemmatimonadales; f__Gemmatimonadaceae; g__uncultured	0	68	0	0	53	0	0	0	0	0
d__Bacteria; p__Planctomycetota; c__Planctomycetes; o__Pirellulales; f__Pirellulaceae; g__Blastopirellula; s__metagenome	35	0	19	0	0	0	0	0	0	5
d__Bacteria; p__Planctomycetota; c__Planctomycetes; o__Planctomycetales; f__Rubinisphaeraceae; g__SH-PL14; s__uncultured_Planctomycetaceae	0	0	36	0	0	0	0	0	0	0
d__Bacteria; p__Acidobacteriota; c__Subgroup_25; o__Subgroup_25; f__Subgroup_25; g__Subgroup_25	0	2	21	28	0	0	0	0	0	0
d__Bacteria; p__Firmicutes; c__Bacilli; o__Bacillales; f__Bacillaceae; g__Bacillus	6	0	17	0	0	0	0	46	0	0
d__Bacteria; p__Bacteroidota; c__Bacteroidia; o__Sphingobacteriales; f__Sphingobacteriaceae; g__Mucilaginibacter	0	137	0	0	0	0	0	0	0	0
d__Bacteria; p__Proteobacteria; c__Gammaproteobacteria; o__Burkholderiales; f__TRA3-20; g__TRA3-20	0	0	34	0	0	0	0	0	0	0
d__Bacteria; p__Planctomycetota; c__Phycisphaerae; o__Phycisphaerales; f__Phycisphaeraceae; g__AKYG587; s__uncultured_bacterium	0	0	0	0	127	0	0	0	0	0
d__Bacteria; p__Acidobacteriota; c__Acidobacteriae; o__Bryobacterales; f__Bryobacteraceae; g__Bryobacter	0	0	0	87	0	0	0	0	0	0
d__Bacteria; p__Planctomycetota; c__Planctomycetes; o__Pirellulales; f__Pirellulaceae; g__Pirellula; s__uncultured_soil	0	0	32	0	0	0	0	0	25	0
d__Bacteria; p__Planctomycetota; c__Phycisphaerae; o__Tepidisphaerales; f__WD2101_soil_group; g__WD2101_soil_group	0	0	0	0	0	0	0	62	58	0
d__Bacteria; p__Proteobacteria; c__Alphaproteobacteria; o__Caulobacterales; f__Hyphomonadaceae; g__SWB02; s__uncultured_bacterium	12	0	0	42	40	0	0	0	0	0
d__Bacteria; p__Acidobacteriota; c__Blastocatellia; o__Blastocatellales; f__Blastocatellaceae; g__OLB17; s__uncultured_Acidobacteria	0	93	0	0	34	0	0	0	0	0
d__Bacteria; p__Chloroflexi; c__Chloroflexia; o__Thermomicrobiales; f__AKYG1722; g__AKYG1722	0	0	21	33	0	0	0	0	0	0
d__Bacteria; p__Dependentiae; c__Babeliae; o__Babeliales; f__Vermiphilaceae; g__Vermiphilaceae; s__uncultured_bacterium	0	0	33	0	15	0	0	0	0	0
d__Bacteria; p__Proteobacteria; c__Gammaproteobacteria; o__Gammaproteobacteria_Incertae_Sedis; f__Unknown_Family; g__Acidibacter	0	0	23	0	62	0	0	0	0	0
d__Bacteria; p__Planctomycetota; c__Phycisphaerae; o__Tepidisphaerales; f__WD2101_soil_group; g__WD2101_soil_group; s__uncultured_bacterium	0	0	0	0	133	0	0	0	0	0
d__Bacteria; p__Patescibacteria; c__Parcubacteria; o__Candidatus_Nomurabacteria; f__Candidatus_Nomurabacteria; g__Candidatus_Nomurabacteria; s__uncultured_bacterium	37	0	9	6	0	0	0	0	0	0
d__Bacteria; p__Acidobacteriota; c__Vicinamibacteria; o__Vicinamibacterales; f__uncultured; g__uncultured	30	0	5	0	30	0	23	0	0	0
d__Bacteria; p__Bacteroidota; c__Bacteroidia; o__Cytophagales; f__Microscillaceae; g__uncultured; s__uncultured_Flexibacter	76	0	0	0	0	0	0	0	0	0
d__Bacteria; p__Proteobacteria; c__Gammaproteobacteria; o__Xanthomonadales; f__Rhodanobacteraceae; g__Rhodanobacter	21	73	0	0	0	0	0	0	0	0
d__Bacteria; p__Acidobacteriota; c__Vicinamibacteria; o__Vicinamibacterales; f__uncultured; g__uncultured	0	53	17	0	0	0	0	0	0	0
d__Bacteria; p__Myxococcota; c__bacteriap25; o__bacteriap25; f__bacteriap25; g__bacteriap25; s__uncultured_soil	0	0	0	0	0	0	0	56	60	0
d__Bacteria; p__Acidobacteriota; c__Vicinamibacteria; o__Vicinamibacterales; f__uncultured; g__uncultured; s__uncultured_Acidobacteriaceae	15	0	20	0	0	0	0	12	0	0
d__Bacteria; p__Planctomycetota; c__Planctomycetes; o__Isosphaerales; f__Isosphaeraceae; g__Singulisphaera	0	62	0	0	24	37	0	12	0	0
d__Bacteria; p__Bacteroidota; c__Bacteroidia; o__Sphingobacteriales; f__env.OPS_17; g__env.OPS_17; s__uncultured_Bacteroidetes	0	0	30	0	19	0	0	0	0	0
d__Bacteria; p__Acidobacteriota; c__Vicinamibacteria; o__Vicinamibacterales; f__Vicinamibacteraceae; g__Vicinamibacteraceae	0	0	14	0	0	0	0	52	0	0
d__Bacteria; p__Acidobacteriota; c__Vicinamibacteria; o__Vicinamibacterales; f__Vicinamibacteraceae; g__Vicinamibacteraceae	0	0	15	35	21	0	0	0	0	0
d__Bacteria; p__Planctomycetota; c__Planctomycetes; o__Pirellulales; f__Pirellulaceae; g__Pir4_lineage; s__uncultured_Planctomycetaceae	0	0	0	18	0	78	67	0	0	39
d__Bacteria; p__Acidobacteriota; c__Vicinamibacteria; o__Vicinamibacterales; f__uncultured; g__uncultured; s__uncultured_bacterium	0	0	0	0	0	0	0	75	57	0
d__Bacteria; p__Proteobacteria; c__Alphaproteobacteria; o__Rhizobiales; f__Xanthobacteraceae; g__Rhodopseudomonas	21	91	0	0	0	0	5	0	0	0
d__Bacteria; p__Planctomycetota; c__Planctomycetes; o__Planctomycetales; f__uncultured; g__uncultured; s__uncultured_Planctomycetales	32	0	20	0	0	0	0	0	0	0
d__Bacteria; p__Proteobacteria; c__Gammaproteobacteria; o__Xanthomonadales; f__Rhodanobacteraceae	0	141	0	0	0	0	0	0	0	0
d__Bacteria; p__Planctomycetota; c__Planctomycetes; o__Planctomycetales; f__Rubinisphaeraceae; g__SH-PL14; s__uncultured_bacterium	0	0	0	0	0	18	0	72	27	0
d__Bacteria; p__Gemmatimonadota; c__Gemmatimonadetes; o__Gemmatimonadales; f__Gemmatimonadaceae; g__uncultured; s__uncultured_Gemmatimonadales	20	51	0	0	0	0	0	0	18	0
d__Bacteria; p__Planctomycetota; c__Planctomycetes; o__Pirellulales; f__Pirellulaceae; g__Pirellula; s__uncultured_Planctomycetales	8	0	28	17	0	0	0	0	0	0
d__Bacteria; p__Acidobacteriota; c__Vicinamibacteria; o__Vicinamibacterales; f__uncultured; g__uncultured; s__uncultured_Acidobacteriaceae	0	17	0	14	0	49	0	50	0	0
d__Bacteria; p__Planctomycetota; c__Planctomycetes; o__Gemmatales; f__Gemmataceae; g__Gemmata; s__uncultured_bacterium	0	43	0	32	31	0	0	0	0	0
d__Bacteria; p__Patescibacteria; c__Parcubacteria; o__Candidatus_Nomurabacteria; f__Candidatus_Nomurabacteria; g__Candidatus_Nomurabacteria; s__uncultured_bacterium	0	0	0	0	130	0	0	0	0	0
d__Bacteria; p__Bacteroidota; c__Bacteroidia; o__Cytophagales; f__Microscillaceae; g__uncultured	52	12	0	0	0	0	0	0	0	0
d__Bacteria; p__Patescibacteria; c__Parcubacteria; o__Parcubacteria; f__Parcubacteria; g__Parcubacteria; s__uncultured_Parcubacteria	56	0	10	0	0	0	0	0	0	0
d__Bacteria; p__Entotheonellaeota; c__Entotheonellia; o__Entotheonellales; f__Entotheonellaceae; g__Entotheonellaceae; s__uncultured_bacterium	28	0	0	0	63	0	0	0	0	0
d__Bacteria; p__Acidobacteriota; c__Acidobacteriae; o__Bryobacterales; f__Bryobacteraceae; g__Bryobacter	25	0	20	0	0	0	0	0	0	0
d__Bacteria; p__Acidobacteriota; c__Vicinamibacteria; o__Vicinamibacterales; f__uncultured; g__uncultured; s__uncultured_bacterium	0	40	20	0	0	0	0	0	0	0
d__Bacteria; p__Planctomycetota; c__Planctomycetes; o__Planctomycetales; f__uncultured; g__uncultured; s__uncultured_Planctomycetales	0	0	33	18	0	0	0	0	0	0
d__Bacteria; p__Verrucomicrobiota; c__Verrucomicrobiae; o__Chthoniobacterales; f__Chthoniobacteraceae; g__Chthoniobacter; s__bacterium_Ellin507	63	0	0	0	0	0	0	0	27	0
d__Bacteria; p__Bacteroidota; c__Bacteroidia; o__Cytophagales; f__Microscillaceae; g__Chryseolinea; s__uncultured_bacterium	0	0	22	0	0	0	0	0	48	0
d__Bacteria; p__Verrucomicrobiota; c__Verrucomicrobiae; o__Opitutales; f__Opitutaceae; g__Opitutus	0	0	28	16	16	0	0	0	0	0
d__Bacteria; p__Proteobacteria; c__Alphaproteobacteria; o__Sphingomonadales; f__Sphingomonadaceae; g__Novosphingobium	0	0	0	0	126	0	0	0	0	0
d__Bacteria; p__Acidobacteriota; c__Vicinamibacteria; o__Vicinamibacterales; f__Vicinamibacteraceae; g__Vicinamibacteraceae; s__uncultured_bacterium	0	0	0	0	54	0	0	0	58	61
d__Bacteria; p__Planctomycetota; c__Phycisphaerae; o__Tepidisphaerales; f__WD2101_soil_group; g__WD2101_soil_group; s__uncultured_planctomycete	0	130	0	0	0	0	0	0	0	0
d__Bacteria; p__Planctomycetota; c__Planctomycetes; o__Pirellulales; f__Pirellulaceae; g__uncultured; s__uncultured_soil	0	119	0	0	0	0	0	26	0	0
d__Bacteria; p__Actinobacteriota; c__Thermoleophilia; o__Gaiellales; f__Gaiellaceae; g__Gaiella	0	0	0	0	99	37	0	0	0	0
d__Bacteria; p__Acidobacteriota; c__Vicinamibacteria; o__Vicinamibacterales; f__Vicinamibacteraceae; g__Vicinamibacteraceae	29	0	11	0	0	0	0	0	30	0
d__Bacteria; p__Verrucomicrobiota; c__Verrucomicrobiae; o__Chthoniobacterales; f__Xiphinematobacteraceae; g__Candidatus_Xiphinematobacter; s__uncultured_bacterium	24	0	18	0	0	0	0	0	0	0
d__Bacteria; p__Gemmatimonadota; c__Gemmatimonadetes; o__Gemmatimonadales; f__Gemmatimonadaceae; g__uncultured	43	0	0	0	41	0	0	0	0	0
d__Bacteria; p__Acidobacteriota; c__Vicinamibacteria; o__Vicinamibacterales; f__Vicinamibacteraceae; g__Vicinamibacteraceae	20	0	20	0	12	0	0	0	0	0
d__Bacteria; p__Planctomycetota; c__Planctomycetes; o__Pirellulales; f__Pirellulaceae; g__Pir4_lineage; s__uncultured_bacterium	16	73	0	0	21	0	0	0	0	0
d__Bacteria; p__Proteobacteria; c__Alphaproteobacteria; o__uncultured; f__uncultured; g__uncultured; s__uncultured_Rhodobacteraceae	0	0	28	0	0	0	0	0	0	0
d__Bacteria; p__Planctomycetota; c__Phycisphaerae; o__Tepidisphaerales; f__WD2101_soil_group; g__WD2101_soil_group; s__uncultured_bacterium	0	0	0	78	0	0	0	0	0	0
d__Bacteria; p__Actinobacteriota; c__Actinobacteria; o__Propionibacteriales; f__Nocardioidaceae	0	0	0	0	0	0	0	0	136	0
d__Bacteria; p__Verrucomicrobiota; c__Verrucomicrobiae; o__Pedosphaerales; f__Pedosphaeraceae; g__Pedosphaeraceae; s__uncultured_soil	0	0	0	0	62	0	80	0	0	0
d__Bacteria; p__Proteobacteria; c__Gammaproteobacteria; o__Xanthomonadales; f__Rhodanobacteraceae; g__Chujaibacter; s__uncultured_bacterium	0	139	0	0	0	0	0	0	0	0
d__Bacteria; p__Proteobacteria; c__Gammaproteobacteria; o__Burkholderiales; f__Nitrosomonadaceae; g__MND1	0	0	13	26	0	0	0	0	0	0
d__Bacteria; p__Planctomycetota; c__Planctomycetes; o__Planctomycetales; f__uncultured; g__uncultured; s__uncultured_bacterium	0	0	23	0	0	0	0	0	0	0
d__Bacteria; p__Patescibacteria; c__Parcubacteria; o__Candidatus_Azambacteria; f__Candidatus_Azambacteria; g__Candidatus_Azambacteria; s__Parcubacteria_bacterium	0	0	25	10	0	0	0	0	0	0
d__Bacteria; p__Proteobacteria; c__Alphaproteobacteria; o__Sphingomonadales; f__Sphingomonadaceae; g__Sphingomonas	32	0	12	0	0	0	0	0	0	0
d__Bacteria; p__Proteobacteria; c__Gammaproteobacteria; o__Burkholderiales; f__Comamonadaceae; g__Hydrogenophaga	0	0	43	0	0	0	0	0	0	0
d__Bacteria; p__Dependentiae; c__Babeliae; o__Babeliales; f__Babeliales; g__Babeliales; s__metagenome	2	24	0	37	43	0	0	0	0	0
d__Bacteria; p__Nitrospirota; c__Nitrospiria; o__Nitrospirales; f__Nitrospiraceae; g__Nitrospira; s__uncultured_soil	0	0	0	66	0	0	0	0	0	0
d__Bacteria; p__Planctomycetota; c__Planctomycetes; o__Pirellulales; f__Pirellulaceae; g__Pir4_lineage; s__uncultured_Planctomycetaceae	26	0	0	20	22	0	0	0	0	0
d__Bacteria; p__Planctomycetota; c__Phycisphaerae; o__Tepidisphaerales; f__WD2101_soil_group; g__WD2101_soil_group	14	0	2	39	0	0	0	0	0	0
d__Bacteria; p__Proteobacteria; c__Alphaproteobacteria; o__Rhizobiales; f__Devosiaceae; g__Devosia	0	0	0	28	0	0	0	0	74	0
d__Bacteria; p__Bacteroidota; c__Kapabacteria; o__Kapabacteriales; f__Kapabacteriales; g__Kapabacteriales; s__uncultured_bacterium	54	0	0	0	0	0	0	0	0	0
d__Bacteria; p__Chloroflexi; c__Chloroflexia; o__Chloroflexales; f__Roseiflexaceae; g__uncultured	0	79	10	0	0	0	0	0	0	0
d__Bacteria; p__Acidobacteriota; c__Blastocatellia; o__Pyrinomonadales; f__Pyrinomonadaceae; g__RB41	0	0	0	0	0	0	0	102	0	0
d__Bacteria; p__Bacteroidota; c__Bacteroidia; o__Cytophagales; f__Microscillaceae; g__uncultured	0	0	20	0	23	0	0	0	0	0
d__Bacteria; p__Planctomycetota; c__Planctomycetes; o__Pirellulales; f__Pirellulaceae; g__Pirellula; s__uncultured_Planctomycetales	0	0	27	19	0	0	0	0	0	0
d__Bacteria; p__Chloroflexi; c__Anaerolineae; o__SBR1031; f__SBR1031; g__SBR1031; s__uncultured_bacterium	19	0	19	0	0	0	0	0	0	0
d__Bacteria; p__Chloroflexi; c__Gitt-GS-136; o__Gitt-GS-136; f__Gitt-GS-136; g__Gitt-GS-136; s__uncultured_bacterium	0	93	0	0	47	0	0	0	0	0
d__Bacteria; p__Acidobacteriota; c__Blastocatellia; o__Pyrinomonadales; f__Pyrinomonadaceae; g__RB41	0	27	26	0	0	0	0	0	0	0
d__Bacteria; p__Planctomycetota; c__Planctomycetes; o__Pirellulales; f__Pirellulaceae; g__uncultured; s__uncultured_soil	0	0	24	24	0	0	0	0	0	0
d__Bacteria; p__Proteobacteria; c__Gammaproteobacteria; o__Diplorickettsiales; f__Diplorickettsiaceae; g__Aquicella; s__uncultured_bacterium	25	0	0	0	71	0	0	0	0	0
d__Bacteria; p__Acidobacteriota; c__Vicinamibacteria; o__Vicinamibacterales; f__uncultured; g__uncultured; s__uncultured_Acidobacteria	22	0	10	0	0	0	0	0	42	0
d__Bacteria; p__Proteobacteria; c__Alphaproteobacteria; o__Rhizobiales; f__Xanthobacteraceae; g__uncultured	0	101	3	0	0	0	0	0	0	0
d__Bacteria; p__Patescibacteria; c__Parcubacteria; o__Candidatus_Moranbacteria; f__Candidatus_Moranbacteria; g__Candidatus_Moranbacteria; s__uncultured_soil	0	0	31	23	0	0	0	0	0	0
d__Bacteria; p__Planctomycetota; c__Phycisphaerae; o__Phycisphaerales; f__Phycisphaeraceae; g__AKYG587	15	4	18	0	9	0	0	0	0	0
d__Bacteria; p__Bacteroidota; c__Bacteroidia; o__Sphingobacteriales; f__Sphingobacteriaceae; g__Pedobacter	0	122	0	0	0	0	0	0	0	0
d__Bacteria; p__Proteobacteria; c__Gammaproteobacteria; o__PLTA13; f__PLTA13; g__PLTA13	0	0	0	47	58	0	0	0	0	0
d__Bacteria; p__Bacteroidota; c__Bacteroidia; o__Chitinophagales; f__Chitinophagaceae; g__uncultured	0	0	0	0	0	229	0	0	0	0
d__Bacteria; p__Planctomycetota; c__Phycisphaerae; o__Tepidisphaerales; f__WD2101_soil_group; g__WD2101_soil_group; s__uncultured_soil	7	8	0	0	0	0	0	0	85	0
d__Bacteria; p__Bacteroidota; c__Bacteroidia; o__Cytophagales; f__Microscillaceae; g__uncultured; s__uncultured_Flexibacter	0	0	0	0	120	0	0	0	0	0
d__Bacteria; p__Verrucomicrobiota; c__Verrucomicrobiae; o__Verrucomicrobiales; f__Rubritaleaceae; g__Luteolibacter	13	0	21	0	0	0	0	0	0	0
d__Bacteria; p__Bacteroidota; c__Bacteroidia; o__Sphingobacteriales; f__env.OPS_17; g__env.OPS_17	0	120	0	0	0	0	0	0	0	0
d__Bacteria; p__Planctomycetota; c__Planctomycetes; o__Pirellulales; f__Pirellulaceae; g__Pirellula; s__uncultured_soil	0	0	18	0	31	0	0	0	0	0
d__Bacteria; p__Proteobacteria; c__Alphaproteobacteria; o__Rhizobiales; f__Xanthobacteraceae	41	35	0	0	0	0	0	0	0	0
d__Bacteria; p__Actinobacteriota; c__Actinobacteria; o__Propionibacteriales; f__Nocardioidaceae; g__Nocardioides; s__Marmoricola_sp.	0	0	0	0	0	0	0	34	87	0
d__Bacteria; p__Acidobacteriota; c__Subgroup_5; o__Subgroup_5; f__Subgroup_5; g__Subgroup_5; s__uncultured_bacterium	29	0	0	0	60	0	0	0	0	0
d__Bacteria; p__Verrucomicrobiota; c__Verrucomicrobiae; o__Chthoniobacterales; f__Chthoniobacteraceae; g__Candidatus_Udaeobacter; s__uncultured_Prosthecobacter	0	0	30	0	0	0	0	0	0	0
d__Bacteria; p__Planctomycetota; c__Planctomycetes; o__Planctomycetales; f__uncultured; g__uncultured; s__uncultured_Planctomycetales	0	0	13	0	0	33	0	28	0	0
d__Bacteria; p__Patescibacteria; c__Parcubacteria; o__Candidatus_Adlerbacteria; f__Candidatus_Adlerbacteria; g__Candidatus_Adlerbacteria; s__uncultured_bacterium	0	0	0	0	0	0	0	0	112	0
d__Bacteria; p__Planctomycetota; c__Planctomycetes; o__Pirellulales; f__Pirellulaceae; g__Pirellula	0	24	0	0	63	0	0	22	0	0
d__Bacteria; p__Dependentiae; c__Babeliae; o__Babeliales; f__Vermiphilaceae; g__Vermiphilaceae; s__metagenome	0	0	0	7	0	0	0	32	68	0
d__Bacteria; p__Chloroflexi; c__Chloroflexia; o__Thermomicrobiales; f__JG30-KF-CM45; g__JG30-KF-CM45; s__uncultured_Chloroflexi	0	0	30	0	0	0	8	0	0	0
d__Bacteria; p__Bacteroidota; c__Bacteroidia; o__Chitinophagales; f__Chitinophagaceae; g__Chitinophaga; s__Chitinophaga_sp.	0	0	0	0	0	0	200	0	0	0
d__Bacteria; p__Verrucomicrobiota; c__Verrucomicrobiae; o__Pedosphaerales; f__Pedosphaeraceae; g__Pedosphaeraceae	0	0	23	0	0	0	0	0	0	0
d__Bacteria; p__Planctomycetota; c__Planctomycetes; o__Pirellulales; f__Pirellulaceae; g__Pirellula; s__uncultured_bacterium	31	0	0	0	0	96	0	0	0	0
d__Bacteria; p__Patescibacteria; c__Microgenomatia; o__Candidatus_Levybacteria; f__Candidatus_Levybacteria; g__Candidatus_Levybacteria; s__Candidatus_Levybacteria	0	0	21	0	0	0	0	0	0	0
d__Bacteria; p__Firmicutes; c__Bacilli; o__Bacillales; f__Bacillaceae; g__Bacillus	0	0	0	0	0	0	0	87	0	0
d__Bacteria; p__Planctomycetota; c__Phycisphaerae; o__Tepidisphaerales; f__Tepidisphaeraceae; g__Tepidisphaeraceae; s__uncultured_bacterium	48	0	0	0	0	0	0	0	0	0
d__Bacteria; p__Patescibacteria; c__Microgenomatia; o__Candidatus_Collierbacteria; f__Candidatus_Collierbacteria; g__Candidatus_Collierbacteria; s__uncultured_Microgenomates	0	0	1	74	0	0	0	0	0	0
d__Bacteria; p__Gemmatimonadota; c__Gemmatimonadetes; o__Gemmatimonadales; f__Gemmatimonadaceae; g__uncultured; s__Gemmatimonas_sp.	4	91	0	0	0	0	0	0	0	0
d__Bacteria; p__Patescibacteria; c__Microgenomatia; o__Candidatus_Levybacteria; f__Candidatus_Levybacteria; g__Candidatus_Levybacteria; s__Candidatus_Levybacteria	40	0	6	0	0	0	0	0	0	0
d__Bacteria; p__Bacteroidota; c__Bacteroidia; o__Chitinophagales; f__Chitinophagaceae; g__uncultured	0	0	0	0	0	0	68	62	0	0
d__Bacteria; p__Planctomycetota; c__Phycisphaerae; o__Tepidisphaerales; f__Tepidisphaeraceae; g__Tepidisphaeraceae; s__uncultured_bacterium	63	0	0	0	0	0	0	0	0	0
d__Bacteria; p__Verrucomicrobiota; c__Verrucomicrobiae; o__Verrucomicrobiales; f__Verrucomicrobiaceae; g__Roseimicrobium; s__Roseimicrobium_gellanilyticum	42	0	12	0	0	0	0	0	0	0
d__Bacteria; p__Planctomycetota; c__Phycisphaerae; o__Tepidisphaerales; f__WD2101_soil_group; g__WD2101_soil_group	22	19	0	0	50	0	0	0	0	0
d__Bacteria; p__Acidobacteriota; c__Vicinamibacteria; o__Vicinamibacterales; f__uncultured; g__uncultured	26	0	0	0	57	0	0	0	0	0
d__Bacteria; p__Planctomycetota; c__Planctomycetes; o__Planctomycetales; f__uncultured; g__uncultured; s__uncultured_Planctomyces	19	0	17	0	10	0	0	0	0	0
d__Bacteria; p__Firmicutes; c__Bacilli; o__Entomoplasmatales; f__type_III; g__type_III; s__uncultured_Mollicutes	0	0	33	0	0	0	0	0	0	0
d__Bacteria; p__Planctomycetota; c__Planctomycetes; o__Pirellulales; f__Pirellulaceae; g__uncultured; s__uncultured_bacterium	0	0	30	0	0	0	0	0	0	0
d__Bacteria; p__Actinobacteriota; c__Actinobacteria; o__Streptomycetales; f__Streptomycetaceae; g__Streptomyces	0	0	0	0	113	0	0	0	0	0
d__Bacteria; p__Chloroflexi; c__Anaerolineae; o__Anaerolineales; f__Anaerolineaceae; g__uncultured; s__uncultured_soil	0	0	27	0	0	0	0	0	0	0
d__Bacteria; p__Proteobacteria; c__Alphaproteobacteria; o__Rhizobiales; f__Hyphomicrobiaceae; g__Pedomicrobium	0	0	16	0	55	0	0	0	0	0
d__Bacteria; p__Planctomycetota; c__Phycisphaerae; o__Tepidisphaerales; f__WD2101_soil_group; g__WD2101_soil_group	0	0	0	78	0	0	0	0	0	0
d__Bacteria; p__Proteobacteria; c__Gammaproteobacteria; o__Burkholderiales; f__SC-I-84; g__SC-I-84	56	0	0	0	0	0	0	0	0	0
d__Archaea; p__Thermoplasmatota; c__Thermoplasmata; o__uncultured; f__uncultured; g__uncultured; s__uncultured_Thermoplasmatales	0	0	33	0	0	0	0	0	0	0
d__Bacteria; p__Proteobacteria; c__Gammaproteobacteria; o__Salinisphaerales; f__Solimonadaceae; g__Polycyclovorans	0	0	17	36	0	0	0	17	0	0
d__Bacteria; p__Verrucomicrobiota; c__Verrucomicrobiae; o__Pedosphaerales; f__Pedosphaeraceae; g__Pedosphaeraceae; s__uncultured_bacterium	58	0	0	0	0	0	0	0	0	0
d__Bacteria; p__Planctomycetota; c__Planctomycetes; o__Pirellulales; f__Pirellulaceae; g__Pirellula; s__uncultured_soil	0	12	0	0	0	0	26	67	0	41
d__Bacteria; p__Planctomycetota; c__Planctomycetes; o__Pirellulales; f__Pirellulaceae; g__uncultured; s__uncultured_bacterium	0	0	27	0	0	0	0	0	0	0
d__Bacteria; p__Firmicutes; c__Bacilli; o__Entomoplasmatales; f__type_III; g__type_III; s__uncultured_Mollicutes	0	0	34	0	0	0	0	0	0	0
d__Bacteria; p__Verrucomicrobiota; c__Verrucomicrobiae; o__Chthoniobacterales; f__Chthoniobacteraceae; g__Candidatus_Udaeobacter; s__uncultured_Prosthecobacter	0	0	31	0	0	0	0	0	0	0
d__Bacteria; p__Myxococcota; c__Polyangia; o__Polyangiales; f__BIrii41; g__BIrii41	0	0	22	0	27	0	0	0	0	0
d__Bacteria; p__Planctomycetota; c__Planctomycetes; o__Pirellulales; f__Pirellulaceae; g__Rhodopirellula; s__uncultured_Planctomycetaceae	14	9	21	0	14	0	0	0	0	0
d__Bacteria; p__Actinobacteriota; c__Thermoleophilia; o__Gaiellales; f__Gaiellaceae; g__Gaiella	0	0	29	0	0	0	0	0	0	0
d__Bacteria; p__Actinobacteriota; c__Acidimicrobiia; o__Actinomarinales; f__uncultured; g__uncultured	50	0	0	0	0	0	0	0	0	0
d__Bacteria; p__Patescibacteria; c__Parcubacteria; o__Candidatus_Kaiserbacteria; f__Candidatus_Kaiserbacteria; g__Candidatus_Kaiserbacteria	63	0	0	0	0	0	0	0	0	0
d__Bacteria; p__Actinobacteriota; c__Actinobacteria; o__Propionibacteriales; f__Nocardioidaceae; g__Nocardioides; s__Marmoricola_sp.	0	52	17	0	0	0	0	0	0	0
d__Bacteria; p__Firmicutes; c__Bacilli; o__Entomoplasmatales; f__type_III; g__type_III; s__uncultured_Mollicutes	0	0	39	0	0	0	0	0	0	0
d__Bacteria; p__Actinobacteriota; c__Actinobacteria; o__Micrococcales; f__Intrasporangiaceae	0	0	0	0	0	236	0	0	0	0
d__Bacteria; p__Gemmatimonadota; c__Gemmatimonadetes; o__Gemmatimonadales; f__Gemmatimonadaceae; g__Gemmatimonas; s__uncultured_Gemmatimonadaceae	0	0	0	0	0	42	0	29	35	61
d__Bacteria; p__Verrucomicrobiota; c__Verrucomicrobiae; o__Opitutales; f__Opitutaceae; g__Alterococcus; s__uncultured_bacterium	26	0	0	53	0	0	0	0	0	0
d__Bacteria; p__Planctomycetota; c__Planctomycetes; o__Pirellulales; f__Pirellulaceae; g__Pir4_lineage; s__uncultured_bacterium	9	0	17	26	9	0	0	0	0	0
d__Bacteria; p__Bacteroidota; c__Bacteroidia; o__Sphingobacteriales; f__env.OPS_17; g__env.OPS_17	0	0	29	0	0	0	0	0	0	0
d__Bacteria; p__Planctomycetota; c__Planctomycetes; o__Pirellulales; f__Pirellulaceae; g__uncultured; s__uncultured_bacterium	0	0	16	0	0	0	0	0	0	0
d__Bacteria; p__Planctomycetota; c__Planctomycetes; o__Pirellulales; f__Pirellulaceae; g__Pirellula; s__uncultured_bacterium	0	0	0	0	0	121	0	0	52	0
d__Bacteria; p__Planctomycetota; c__Planctomycetes; o__Pirellulales; f__Pirellulaceae; g__Pir4_lineage; s__uncultured_Planctomycetaceae	0	127	0	0	0	0	0	0	0	0
d__Bacteria; p__Proteobacteria; c__Gammaproteobacteria; o__uncultured; f__uncultured; g__uncultured; s__uncultured_bacterium	0	0	40	0	0	0	0	0	0	0
d__Bacteria; p__Chloroflexi; c__Anaerolineae; o__Caldilineales; f__Caldilineaceae; g__uncultured; s__uncultured_bacterium	13	0	16	18	0	0	0	0	0	0
d__Bacteria; p__Firmicutes; c__Bacilli; o__Entomoplasmatales; f__type_III; g__type_III; s__uncultured_Mollicutes	0	54	16	0	0	0	0	0	0	0
d__Bacteria; p__Acidobacteriota; c__Vicinamibacteria; o__Vicinamibacterales; f__uncultured; g__uncultured	0	16	9	0	0	0	0	0	0	229
d__Bacteria; p__Proteobacteria; c__Gammaproteobacteria; o__Steroidobacterales; f__Steroidobacteraceae; g__Steroidobacter	0	0	36	0	0	0	0	0	0	0
d__Bacteria; p__Acidobacteriota; c__Blastocatellia; o__Pyrinomonadales; f__Pyrinomonadaceae; g__RB41	0	0	8	0	0	0	73	42	0	0
d__Bacteria; p__Bacteroidota; c__Bacteroidia; o__Chitinophagales; f__Chitinophagaceae; g__Chitinophaga; s__Chitinophaga_ginsengihumi	0	0	0	0	0	0	0	74	33	0
d__Bacteria; p__Proteobacteria; c__Gammaproteobacteria; o__Burkholderiales; f__B1-7BS; g__B1-7BS; s__uncultured_bacterium	0	68	10	0	0	0	0	0	0	0
d__Archaea; p__Crenarchaeota; c__Nitrososphaeria	0	0	31	0	0	0	0	0	0	0
d__Archaea; p__Crenarchaeota; c__Nitrososphaeria	0	0	0	12	0	0	0	0	59	114
d__Bacteria; p__Bacteroidota; c__Bacteroidia; o__Chitinophagales; f__Chitinophagaceae; g__uncultured	0	0	0	0	0	63	0	0	50	111
d__Bacteria; p__Proteobacteria; c__Alphaproteobacteria; o__Rhizobiales; f__Xanthobacteraceae; g__uncultured	0	0	18	17	0	0	0	0	0	0
d__Bacteria; p__Planctomycetota; c__Planctomycetes; o__Pirellulales; f__Pirellulaceae; g__Pir4_lineage; s__uncultured_bacterium	20	0	0	37	0	0	0	0	0	0
d__Bacteria; p__Planctomycetota; c__Planctomycetes; o__Pirellulales; f__Pirellulaceae; g__uncultured; s__uncultured_soil	19	0	18	0	0	0	0	0	0	0
d__Bacteria; p__Verrucomicrobiota; c__Verrucomicrobiae; o__Verrucomicrobiales; f__Rubritaleaceae; g__Luteolibacter	0	0	37	0	0	0	0	0	0	0
d__Bacteria; p__Gemmatimonadota; c__Gemmatimonadetes; o__Gemmatimonadales; f__Gemmatimonadaceae; g__uncultured; s__uncultured_Gemmatimonadales	0	0	17	23	26	0	0	0	0	0
d__Bacteria; p__Proteobacteria; c__Gammaproteobacteria; o__Burkholderiales; f__Nitrosomonadaceae; g__MND1	0	106	0	0	0	0	0	0	0	0
d__Bacteria; p__Actinobacteriota; c__Acidimicrobiia; o__Microtrichales; f__Ilumatobacteraceae; g__Ilumatobacter	33	0	0	0	0	0	69	0	0	0
d__Bacteria; p__Gemmatimonadota; c__Gemmatimonadetes; o__Gemmatimonadales; f__Gemmatimonadaceae; g__uncultured; s__uncultured_proteobacterium	30	0	21	0	0	30	0	0	0	0
d__Bacteria; p__Chloroflexi; c__Dehalococcoidia; o__S085; f__S085; g__S085; s__uncultured_bacterium	18	0	0	30	0	0	0	0	42	0
d__Bacteria; p__Planctomycetota; c__Planctomycetes; o__Pirellulales; f__Pirellulaceae; g__uncultured	0	0	33	0	0	0	0	0	0	0
d__Bacteria; p__Patescibacteria; c__Parcubacteria; o__Parcubacteria; f__Parcubacteria; g__Parcubacteria; s__uncultured_Parcubacteria	0	0	12	0	0	0	0	0	40	20
d__Bacteria; p__Verrucomicrobiota; c__Verrucomicrobiae; o__Opitutales; f__Opitutaceae; g__Lacunisphaera	0	0	18	0	0	0	0	0	68	0
d__Bacteria; p__Actinobacteriota; c__Actinobacteria; o__Corynebacteriales; f__Mycobacteriaceae; g__Mycobacterium	13	0	0	0	0	71	0	18	13	74
d__Bacteria; p__Proteobacteria; c__Gammaproteobacteria	8	0	24	0	0	0	0	0	0	0
d__Bacteria; p__Proteobacteria; c__Alphaproteobacteria; o__Sphingomonadales; f__Sphingomonadaceae; g__Altererythrobacter	0	0	15	15	28	0	0	0	0	0
d__Bacteria; p__Proteobacteria; c__Alphaproteobacteria; o__Sphingomonadales; f__Sphingomonadaceae; g__Sphingomonas	0	0	0	0	0	77	0	0	68	0
d__Bacteria; p__Chloroflexi; c__Anaerolineae; o__SBR1031; f__A4b; g__A4b; s__uncultured_bacterium	11	0	12	12	0	0	0	0	0	0
d__Bacteria; p__Patescibacteria; c__Saccharimonadia; o__Saccharimonadales; f__Saccharimonadaceae; g__TM7a; s__uncultured_bacterium	0	0	0	0	0	0	0	0	21	303
d__Bacteria; p__Proteobacteria; c__Gammaproteobacteria; o__Burkholderiales	0	0	27	0	0	0	0	0	0	0
d__Bacteria; p__Proteobacteria; c__Gammaproteobacteria; o__Burkholderiales; f__Comamonadaceae; g__[Polyangium]_brachysporum_group	0	0	28	0	0	0	0	0	0	0
d__Bacteria; p__Gemmatimonadota; c__S0134_terrestrial_group; o__S0134_terrestrial_group; f__S0134_terrestrial_group; g__S0134_terrestrial_group; s__uncultured_Gemmatimonadales	0	0	18	0	0	0	0	28	0	63
d__Bacteria; p__Patescibacteria; c__Saccharimonadia; o__Saccharimonadales; f__LWQ8; g__LWQ8; s__uncultured_bacterium	40	0	8	0	0	0	0	0	0	0
d__Bacteria; p__Actinobacteriota; c__Thermoleophilia; o__Gaiellales; f__Gaiellaceae; g__Gaiella; s__uncultured_actinobacterium	41	0	8	0	0	0	0	0	0	0
d__Bacteria; p__Proteobacteria; c__Alphaproteobacteria; o__Rhizobiales; f__Rhizobiaceae	0	0	13	36	0	0	0	0	0	0
d__Bacteria; p__Patescibacteria; c__Parcubacteria; o__Candidatus_Vogelbacteria; f__Candidatus_Vogelbacteria; g__Candidatus_Vogelbacteria	0	0	11	27	0	0	0	0	0	0
d__Bacteria; p__Verrucomicrobiota; c__Chlamydiae; o__Chlamydiales; f__Chlamydiaceae; g__Chlamydiaceae; s__uncultured_Chlamydiales	0	0	37	0	0	0	0	0	0	0
d__Bacteria; p__Verrucomicrobiota; c__Verrucomicrobiae; o__Pedosphaerales; f__Pedosphaeraceae; g__Pedosphaeraceae; s__uncultured_soil	0	0	19	13	0	0	0	0	0	0
d__Bacteria; p__Planctomycetota; c__Phycisphaerae; o__Phycisphaerales; f__Phycisphaeraceae; g__SM1A02	0	0	13	0	16	0	0	0	0	0
d__Bacteria; p__Planctomycetota; c__Planctomycetes; o__Pirellulales; f__Pirellulaceae; g__uncultured; s__uncultured_bacterium	0	0	0	0	0	0	0	0	121	0
d__Bacteria; p__Chloroflexi; c__Chloroflexia; o__Kallotenuales; f__AKIW781; g__AKIW781; s__uncultured_bacterium	8	0	14	8	0	0	0	0	0	0
d__Bacteria; p__Bacteroidota; c__Bacteroidia; o__Flavobacteriales; f__Flavobacteriaceae; g__Flavobacterium; s__Flavobacterium_flevense	47	0	0	0	0	0	0	0	0	0
d__Bacteria; p__Patescibacteria; c__Parcubacteria; o__Parcubacteria; f__Parcubacteria; g__Parcubacteria; s__uncultured_bacterium	34	0	0	0	16	0	0	0	0	0
d__Bacteria; p__Verrucomicrobiota; c__Verrucomicrobiae; o__Pedosphaerales; f__Pedosphaeraceae; g__ADurb.Bin063-1	25	0	0	48	0	0	0	0	0	0
d__Bacteria; p__Bacteroidota; c__Bacteroidia; o__Chitinophagales; f__Chitinophagaceae; g__Flavisolibacter	0	105	0	0	0	0	0	0	0	0
d__Bacteria; p__Bacteroidota; c__Bacteroidia; o__Chitinophagales; f__Chitinophagaceae; g__UTBCD1; s__uncultured_bacterium	22	0	13	0	0	0	0	0	0	0
d__Bacteria; p__Verrucomicrobiota; c__Verrucomicrobiae; o__Pedosphaerales; f__Pedosphaeraceae; g__Pedosphaeraceae	0	92	0	0	0	0	24	0	0	0
d__Bacteria; p__Gemmatimonadota; c__S0134_terrestrial_group; o__S0134_terrestrial_group; f__S0134_terrestrial_group; g__S0134_terrestrial_group; s__uncultured_Gemmatimonadetes	0	41	0	56	0	0	0	0	0	0
d__Bacteria; p__Planctomycetota; c__Planctomycetes; o__Gemmatales; f__Gemmataceae; g__uncultured; s__uncultured_bacterium	0	0	29	0	0	0	0	0	0	0
d__Bacteria; p__Patescibacteria; c__Parcubacteria; o__Candidatus_Nomurabacteria; f__Candidatus_Nomurabacteria; g__Candidatus_Nomurabacteria; s__uncultured_bacterium	48	0	0	0	12	0	0	0	0	0
d__Bacteria; p__Gemmatimonadota; c__Gemmatimonadetes; o__Gemmatimonadales; f__Gemmatimonadaceae; g__uncultured; s__uncultured_Gemmatimonas	23	0	21	0	0	0	0	0	0	0
d__Bacteria; p__Bacteroidota; c__Bacteroidia; o__Sphingobacteriales; f__env.OPS_17; g__env.OPS_17; s__uncultured_Bacteroidetes	10	0	20	0	0	0	0	0	0	0
d__Bacteria; p__Planctomycetota; c__Planctomycetes; o__Pirellulales; f__Pirellulaceae; g__Pirellula; s__uncultured_bacterium	7	0	17	16	0	0	0	0	0	0
d__Bacteria; p__Acidobacteriota; c__Blastocatellia; o__Pyrinomonadales; f__Pyrinomonadaceae; g__RB41	0	0	10	12	0	0	17	0	16	0
d__Bacteria; p__Bacteroidota; c__Bacteroidia; o__Cytophagales; f__Microscillaceae; g__uncultured	0	0	0	0	0	199	0	0	0	0
d__Bacteria; p__Gemmatimonadota; c__AKAU4049; o__AKAU4049; f__AKAU4049; g__AKAU4049; s__uncultured_soil	0	0	0	0	0	43	49	23	0	91
d__Bacteria; p__Proteobacteria; c__Gammaproteobacteria; o__Burkholderiales; f__Alcaligenaceae	0	0	0	0	0	0	153	0	0	0
d__Bacteria; p__Planctomycetota; c__Planctomycetes; o__Pirellulales; f__Pirellulaceae; g__Pirellula; s__uncultured_Pirellula	0	0	0	0	0	56	113	0	0	0
d__Bacteria; p__Patescibacteria; c__Parcubacteria; o__Candidatus_Kaiserbacteria; f__Candidatus_Kaiserbacteria; g__Candidatus_Kaiserbacteria; s__uncultured_bacterium	45	0	0	0	0	11	0	0	0	0
d__Bacteria; p__Planctomycetota; c__Planctomycetes; o__Pirellulales; f__Pirellulaceae; g__uncultured; s__uncultured_bacterium	13	0	23	0	14	0	0	0	0	0
d__Bacteria; p__Bacteroidota; c__Bacteroidia; o__Chitinophagales; f__Chitinophagaceae; g__Terrimonas	0	0	22	4	0	0	18	0	0	0
d__Bacteria; p__Proteobacteria; c__Gammaproteobacteria; o__PLTA13; f__PLTA13; g__PLTA13; s__uncultured_bacterium	0	0	7	41	0	0	0	0	0	0
d__Bacteria; p__Bacteroidota; c__Bacteroidia; o__Cytophagales; f__Microscillaceae; g__uncultured	0	0	0	0	0	210	0	0	15	0
d__Bacteria; p__Patescibacteria; c__Parcubacteria; o__Candidatus_Nomurabacteria; f__Candidatus_Nomurabacteria; g__Candidatus_Nomurabacteria; s__uncultured_bacterium	47	0	0	0	0	0	0	0	0	0
d__Bacteria; p__Proteobacteria; c__Alphaproteobacteria; o__uncultured; f__uncultured; g__uncultured; s__uncultured_Stella	31	33	0	0	0	0	0	0	0	0
d__Bacteria; p__Planctomycetota; c__Planctomycetes; o__Pirellulales; f__Pirellulaceae; g__Pirellula	12	0	16	0	0	0	0	0	21	0
d__Bacteria; p__Actinobacteriota; c__Actinobacteria; o__Propionibacteriales; f__Nocardioidaceae; g__Nocardioides; s__uncultured_bacterium	0	0	0	0	0	0	0	0	104	0
d__Bacteria; p__Actinobacteriota; c__Acidimicrobiia; o__Microtrichales; f__Ilumatobacteraceae; g__Ilumatobacter	0	0	0	0	0	0	0	0	115	0
d__Bacteria; p__Bacteroidota; c__Bacteroidia; o__Flavobacteriales; f__Flavobacteriaceae; g__Flavobacterium	49	0	0	0	0	0	0	0	0	0
d__Bacteria; p__Myxococcota; c__Polyangia; o__Polyangiales; f__BIrii41; g__BIrii41	12	0	23	0	0	0	0	0	0	0
d__Bacteria; p__Chloroflexi; c__Anaerolineae; o__Anaerolineales; f__Anaerolineaceae; g__UTCFX1; s__uncultured_bacterium	14	0	18	0	0	0	0	0	0	0
d__Bacteria; p__Gemmatimonadota; c__Gemmatimonadetes; o__Gemmatimonadales; f__Gemmatimonadaceae; g__uncultured	0	19	0	54	0	0	0	0	0	0
d__Bacteria; p__Planctomycetota; c__Planctomycetes; o__Planctomycetales; f__uncultured; g__uncultured; s__uncultured_bacterium	61	0	0	0	0	0	0	0	0	0
d__Bacteria; p__Dependentiae; c__Babeliae; o__Babeliales	18	0	16	6	0	0	0	0	0	0
d__Bacteria; p__Gemmatimonadota; c__AKAU4049; o__AKAU4049; f__AKAU4049; g__AKAU4049; s__uncultured_soil	24	0	10	0	0	0	0	0	0	0
d__Bacteria; p__Proteobacteria; c__Alphaproteobacteria; o__Caulobacterales; f__Caulobacteraceae; g__Phenylobacterium	0	67	9	0	0	0	0	0	0	0
d__Bacteria; p__Planctomycetota; c__Phycisphaerae; o__Tepidisphaerales; f__WD2101_soil_group; g__WD2101_soil_group; s__uncultured_planctomycete	0	8	38	0	0	0	0	0	0	0
d__Bacteria; p__Planctomycetota; c__Planctomycetes; o__Pirellulales; f__Pirellulaceae; g__Pirellula	0	0	26	0	0	0	0	0	0	0
d__Bacteria; p__Bacteroidota; c__Bacteroidia; o__Sphingobacteriales; f__Sphingobacteriaceae; g__Pedobacter	0	0	25	0	0	0	0	17	11	0
d__Bacteria; p__Proteobacteria; c__Alphaproteobacteria; o__Rhizobiales; f__Rhizobiaceae	39	29	0	0	0	0	0	0	0	0
d__Bacteria; p__Proteobacteria; c__Gammaproteobacteria; o__Burkholderiales; f__Sutterellaceae; g__uncultured	0	0	0	0	0	0	48	67	0	0
d__Bacteria; p__Acidobacteriota; c__Vicinamibacteria; o__Vicinamibacterales; f__uncultured; g__uncultured	53	0	0	0	0	0	0	0	0	0
d__Bacteria; p__Acidobacteriota; c__Vicinamibacteria; o__Vicinamibacterales; f__Vicinamibacteraceae; g__Vicinamibacteraceae	5	0	0	0	0	0	0	0	94	0
d__Bacteria; p__Proteobacteria; c__Gammaproteobacteria; o__Burkholderiales; f__Alcaligenaceae; g__Achromobacter	0	0	0	0	0	0	158	0	0	0
d__Bacteria; p__Actinobacteriota; c__Thermoleophilia; o__Gaiellales; f__Gaiellaceae; g__Gaiella	0	0	0	57	0	0	0	0	0	0
d__Bacteria; p__Acidobacteriota; c__Acidobacteriae; o__Bryobacterales; f__Bryobacteraceae; g__Bryobacter	0	0	0	0	106	0	0	0	0	0
d__Bacteria; p__Proteobacteria; c__Gammaproteobacteria; o__Burkholderiales; f__Alcaligenaceae; g__Achromobacter	0	0	0	0	0	0	162	0	0	0
d__Bacteria; p__Verrucomicrobiota; c__Verrucomicrobiae; o__Chthoniobacterales; f__Chthoniobacteraceae; g__Candidatus_Udaeobacter; s__uncultured_bacterium	0	0	0	0	0	0	0	50	58	0
d__Bacteria; p__Bacteroidota; c__Bacteroidia; o__Cytophagales; f__Microscillaceae; g__Ohtaekwangia	0	0	36	10	0	0	0	0	0	0
d__Bacteria; p__Desulfobacterota; c__uncultured; o__uncultured; f__uncultured; g__uncultured; s__uncultured_proteobacterium	0	0	21	0	0	0	0	9	0	0
d__Bacteria; p__Planctomycetota; c__Planctomycetes; o__Planctomycetales; f__uncultured; g__uncultured; s__uncultured_bacterium	21	22	0	0	23	0	0	0	0	0
d__Bacteria; p__Patescibacteria; c__ABY1; o__Candidatus_Magasanikbacteria; f__Candidatus_Magasanikbacteria; g__Candidatus_Magasanikbacteria; s__uncultured_bacterium	17	0	0	40	0	0	0	0	0	0
d__Bacteria; p__Proteobacteria; c__Gammaproteobacteria; o__Burkholderiales; f__Nitrosomonadaceae; g__MND1	16	14	16	0	0	0	0	0	0	0
d__Bacteria; p__Verrucomicrobiota; c__Verrucomicrobiae; o__Chthoniobacterales; f__Xiphinematobacteraceae; g__Candidatus_Xiphinematobacter; s__uncultured_bacterium	0	0	0	0	0	0	0	55	36	0
d__Bacteria; p__Verrucomicrobiota; c__Verrucomicrobiae; o__Pedosphaerales; f__Pedosphaeraceae; g__Ellin517; s__uncultured_bacterium	18	5	0	0	38	0	0	0	0	0
d__Bacteria; p__Bacteroidota; c__Bacteroidia; o__Chitinophagales; f__Chitinophagaceae; g__Chitinophaga	0	0	19	6	0	0	0	0	0	0
d__Bacteria; p__Actinobacteriota; c__MB-A2-108; o__MB-A2-108; f__MB-A2-108; g__MB-A2-108; s__uncultured_actinobacterium	0	0	33	0	0	0	0	0	0	0
d__Bacteria; p__Planctomycetota; c__Planctomycetes; o__Pirellulales; f__Pirellulaceae; g__uncultured; s__uncultured_bacterium	0	0	20	0	0	0	0	0	0	0
d__Bacteria; p__Bacteroidota; c__Bacteroidia; o__Chitinophagales; f__Chitinophagaceae; g__Flavitalea; s__uncultured_bacterium	0	0	20	0	15	0	42	0	0	0
d__Bacteria; p__Verrucomicrobiota; c__Verrucomicrobiae; o__Chthoniobacterales; f__Xiphinematobacteraceae; g__Candidatus_Xiphinematobacter	0	0	0	0	0	0	0	46	26	67
d__Bacteria; p__Proteobacteria; c__Alphaproteobacteria; o__Sphingomonadales; f__Sphingomonadaceae; g__Sphingomonas	20	0	0	0	54	0	0	0	0	0
d__Bacteria; p__Chloroflexi; c__Anaerolineae; o__Caldilineales; f__Caldilineaceae; g__uncultured; s__uncultured_bacterium	11	0	20	0	0	0	0	0	0	0
d__Bacteria; p__Methylomirabilota; c__Methylomirabilia; o__Rokubacteriales; f__Rokubacteriales; g__Rokubacteriales; s__uncultured_bacterium	0	0	20	9	25	0	0	0	0	0
d__Bacteria; p__Actinobacteriota; c__Actinobacteria; o__Propionibacteriales; f__Nocardioidaceae; g__Nocardioides; s__Marmoricola_sp.	0	0	15	30	0	0	0	0	0	0
d__Bacteria; p__Proteobacteria; c__Alphaproteobacteria; o__Rhizobiales; f__Xanthobacteraceae; g__uncultured	0	0	0	66	0	0	0	0	0	0
d__Bacteria; p__Proteobacteria; c__Alphaproteobacteria; o__Rhizobiales; f__Rhizobiaceae; g__Allorhizobium-Neorhizobium-Pararhizobium-Rhizobium	0	0	0	0	0	0	48	54	23	0
d__Bacteria; p__Planctomycetota; c__Planctomycetes; o__Planctomycetales; f__Rubinisphaeraceae; g__Planctomicrobium; s__uncultured_bacterium	27	0	6	0	0	0	0	0	0	0
d__Bacteria; p__Proteobacteria; c__Gammaproteobacteria; o__CCD24; f__CCD24; g__CCD24	0	5	13	0	19	0	0	0	0	0
d__Bacteria; p__Acidobacteriota; c__Subgroup_25; o__Subgroup_25; f__Subgroup_25; g__Subgroup_25; s__uncultured_bacterium	0	0	35	0	0	0	0	0	0	0
d__Bacteria; p__Acidobacteriota; c__Vicinamibacteria; o__Vicinamibacterales; f__uncultured; g__uncultured	0	0	0	0	0	0	0	0	109	0
d__Bacteria; p__Planctomycetota; c__Phycisphaerae; o__Tepidisphaerales; f__WD2101_soil_group; g__WD2101_soil_group	0	9	0	36	15	0	0	0	13	0
d__Bacteria; p__Planctomycetota; c__Planctomycetes; o__Pirellulales; f__Pirellulaceae; g__Pir4_lineage	26	0	17	0	0	0	0	0	0	0
d__Bacteria; p__Acidobacteriota; c__Subgroup_25; o__Subgroup_25; f__Subgroup_25; g__Subgroup_25; s__uncultured_soil	0	4	19	0	0	0	0	13	0	0
d__Bacteria; p__Bacteroidota; c__Bacteroidia; o__Flavobacteriales; f__Flavobacteriaceae; g__Flavobacterium; s__Flavobacterium_caeni	0	0	21	0	0	0	0	0	0	0
d__Bacteria; p__Patescibacteria; c__Saccharimonadia; o__Saccharimonadales; f__Saccharimonadales; g__Saccharimonadales; s__uncultured_Candidatus	0	0	25	0	0	0	0	0	0	0
d__Bacteria; p__Actinobacteriota; c__Thermoleophilia; o__Gaiellales; f__uncultured; g__uncultured	0	0	17	25	0	0	0	0	0	0
d__Bacteria; p__Verrucomicrobiota; c__Verrucomicrobiae; o__Chthoniobacterales; f__Xiphinematobacteraceae; g__Candidatus_Xiphinematobacter; s__metagenome	0	0	0	0	0	0	28	51	0	47
d__Bacteria; p__Bacteroidota; c__Bacteroidia; o__Cytophagales; f__Hymenobacteraceae; g__Adhaeribacter; s__metagenome	0	37	0	7	0	0	0	0	33	0
d__Bacteria; p__Gemmatimonadota; c__Gemmatimonadetes; o__Gemmatimonadales; f__Gemmatimonadaceae; g__uncultured; s__Gemmatimonadetes_bacterium	0	31	0	0	0	41	0	0	36	72
d__Bacteria; p__Proteobacteria; c__Alphaproteobacteria; o__Caulobacterales; f__Hyphomonadaceae; g__SWB02	0	0	0	54	0	0	0	0	0	0
d__Bacteria; p__Acidobacteriota; c__Acidobacteriae; o__Bryobacterales; f__Bryobacteraceae; g__Bryobacter	0	0	0	0	86	0	0	0	0	0
d__Bacteria; p__Bacteroidota; c__Bacteroidia; o__Chitinophagales; f__Chitinophagaceae; g__Flavisolibacter; s__uncultured_Bacteroidetes	0	0	0	0	0	0	80	45	0	0
d__Bacteria; p__Planctomycetota; c__Planctomycetes; o__Planctomycetales; f__uncultured; g__uncultured; s__uncultured_Planctomycetales	25	0	0	0	12	0	32	0	26	0
d__Bacteria; p__Acidobacteriota; c__Vicinamibacteria; o__Vicinamibacterales; f__Vicinamibacteraceae; g__Vicinamibacteraceae; s__uncultured_Acidobacteriales	21	0	0	0	0	0	0	62	0	0
d__Bacteria; p__Proteobacteria; c__Gammaproteobacteria; o__Salinisphaerales; f__Solimonadaceae; g__Polycyclovorans; s__uncultured_Xanthomonadales	0	0	17	16	0	0	0	0	0	0
d__Bacteria; p__Verrucomicrobiota; c__Verrucomicrobiae; o__Pedosphaerales; f__Pedosphaeraceae; g__Pedosphaeraceae	0	0	0	0	0	0	0	54	42	0
d__Bacteria; p__Bacteroidota; c__Bacteroidia; o__Chitinophagales; f__Chitinophagaceae; g__Flavitalea; s__uncultured_bacterium	0	88	0	0	0	0	0	0	0	0
d__Bacteria; p__Bacteroidota; c__Bacteroidia; o__Cytophagales; f__Microscillaceae; g__Ohtaekwangia; s__uncultured_Bacteroidetes	0	0	25	0	12	0	0	0	0	0
d__Bacteria; p__Planctomycetota; c__Phycisphaerae; o__Tepidisphaerales; f__WD2101_soil_group; g__WD2101_soil_group; s__uncultured_bacterium	0	0	0	0	0	0	0	0	96	0
d__Bacteria; p__Elusimicrobiota; c__Lineage_IIb; o__Lineage_IIb; f__Lineage_IIb; g__Lineage_IIb; s__uncultured_bacterium	6	0	18	6	0	0	0	0	0	0
d__Bacteria; p__Acidobacteriota; c__Subgroup_25; o__Subgroup_25; f__Subgroup_25; g__Subgroup_25; s__uncultured_bacterium	7	0	10	13	0	0	0	0	16	0
d__Bacteria; p__Actinobacteriota; c__MB-A2-108; o__MB-A2-108; f__MB-A2-108; g__MB-A2-108	0	0	13	0	31	0	0	0	10	0
d__Bacteria; p__Acidobacteriota; c__Acidobacteriae; o__Solibacterales; f__Solibacteraceae; g__Candidatus_Solibacter; s__metagenome	0	16	0	0	0	43	0	0	66	0
d__Bacteria; p__Proteobacteria; c__Alphaproteobacteria; o__Rhizobiales; f__Rhizobiales_Incertae_Sedis; g__Nordella	0	0	0	35	35	0	0	0	0	46
d__Bacteria; p__Acidobacteriota; c__Acidobacteriae; o__Bryobacterales; f__Bryobacteraceae; g__Bryobacter	0	0	0	0	0	110	0	35	0	0
d__Bacteria; p__Actinobacteriota; c__MB-A2-108; o__MB-A2-108; f__MB-A2-108; g__MB-A2-108; s__metagenome	35	0	0	0	0	0	0	0	0	115
d__Bacteria; p__Chloroflexi; c__Dehalococcoidia; o__S085; f__S085; g__S085; s__uncultured_bacterium	20	0	19	0	0	0	0	0	0	0
d__Bacteria; p__Proteobacteria; c__Gammaproteobacteria; o__Xanthomonadales; f__Rhodanobacteraceae; g__Rhodanobacter; s__Rhodanobacter_sp.	0	105	0	0	0	0	0	0	0	0
d__Bacteria; p__Bacteroidota; c__Bacteroidia; o__Cytophagales; f__Microscillaceae; g__uncultured	29	0	0	0	34	0	0	0	0	0
d__Bacteria; p__Chloroflexi; c__OLB14; o__OLB14; f__OLB14; g__OLB14; s__uncultured_bacterium	0	0	21	0	0	0	0	0	0	0
d__Bacteria; p__Planctomycetota; c__Planctomycetes; o__uncultured; f__uncultured; g__uncultured; s__uncultured_bacterium	0	0	24	0	0	0	0	0	0	0
d__Bacteria; p__Proteobacteria; c__Gammaproteobacteria; o__Xanthomonadales; f__Rhodanobacteraceae; g__Rhodanobacter; s__Rhodanobacter_fulvus	32	0	0	0	0	21	0	0	25	0
d__Bacteria; p__Planctomycetota; c__Planctomycetes; o__Gemmatales; f__Gemmataceae; g__Gemmata; s__uncultured_bacterium	39	0	0	0	0	0	0	0	0	122
d__Bacteria; p__Planctomycetota; c__Planctomycetes; o__Pirellulales; f__Pirellulaceae; g__Pir4_lineage; s__uncultured_Planctomycetales	0	15	12	0	40	0	0	0	0	0
d__Bacteria; p__Verrucomicrobiota; c__Verrucomicrobiae; o__Verrucomicrobiales; f__Verrucomicrobiaceae; g__Roseimicrobium; s__metagenome	0	0	39	0	0	0	0	0	0	0
d__Bacteria; p__Bacteroidota; c__Bacteroidia; o__Sphingobacteriales; f__NS11-12_marine_group; g__NS11-12_marine_group; s__uncultured_bacterium	41	0	0	0	0	0	0	0	0	0
d__Bacteria; p__Planctomycetota; c__Planctomycetes; o__Planctomycetales; f__uncultured; g__uncultured; s__uncultured_Planctomycetales	39	0	0	0	35	0	0	0	0	0
d__Bacteria; p__Chloroflexi; c__OLB14; o__OLB14; f__OLB14; g__OLB14	0	88	0	0	0	0	0	0	0	0
d__Bacteria; p__Gemmatimonadota; c__Gemmatimonadetes; o__Gemmatimonadales; f__Gemmatimonadaceae; g__uncultured; s__uncultured_proteobacterium	0	0	13	40	0	0	0	0	0	0
d__Bacteria; p__Planctomycetota; c__Phycisphaerae; o__Phycisphaerales; f__Phycisphaeraceae; g__AKYG587; s__uncultured_planctomycete	0	0	0	0	87	0	0	0	0	0
d__Bacteria; p__Acidobacteriota; c__Vicinamibacteria; o__Vicinamibacterales; f__uncultured; g__uncultured	4	0	20	0	37	0	0	0	0	0
d__Bacteria; p__Planctomycetota; c__Phycisphaerae; o__Phycisphaerales; f__Phycisphaeraceae; g__AKYG587; s__uncultured_bacterium	0	33	0	47	0	0	0	0	0	0
d__Bacteria; p__Gemmatimonadota; c__S0134_terrestrial_group; o__S0134_terrestrial_group; f__S0134_terrestrial_group; g__S0134_terrestrial_group; s__uncultured_Gemmatimonadales	0	27	0	14	0	0	35	0	23	0
d__Bacteria; p__Planctomycetota; c__Phycisphaerae; o__Tepidisphaerales; f__WD2101_soil_group; g__WD2101_soil_group; s__uncultured_bacterium	0	0	23	0	0	0	0	0	0	0
d__Bacteria; p__Gemmatimonadota; c__Gemmatimonadetes; o__Gemmatimonadales; f__Gemmatimonadaceae; g__uncultured	11	0	15	0	9	0	0	0	0	0
d__Bacteria; p__Planctomycetota; c__Planctomycetes; o__Pirellulales; f__Pirellulaceae; g__Pir4_lineage; s__uncultured_bacterium	0	0	27	0	0	0	0	0	0	0
d__Bacteria; p__Chloroflexi; c__Ktedonobacteria; o__C0119; f__C0119; g__C0119; s__uncultured_soil	0	0	25	0	0	0	0	0	0	0
d__Bacteria; p__Proteobacteria; c__Alphaproteobacteria; o__uncultured; f__uncultured; g__uncultured; s__uncultured_Stella	0	0	20	0	32	0	0	0	0	0
d__Bacteria; p__Planctomycetota; c__Planctomycetes; o__Gemmatales; f__Gemmataceae; g__uncultured; s__uncultured_prokaryote	0	0	0	30	46	0	0	0	0	0
d__Bacteria; p__Proteobacteria; c__Gammaproteobacteria; o__PLTA13; f__PLTA13; g__PLTA13	49	0	0	0	0	0	0	0	0	0
d__Bacteria; p__Actinobacteriota; c__Actinobacteria; o__Propionibacteriales; f__Nocardioidaceae; g__Aeromicrobium; s__uncultured_bacterium	52	0	0	0	0	0	0	0	0	0
d__Bacteria; p__Bacteroidota; c__Bacteroidia; o__Chitinophagales; f__Chitinophagaceae; g__uncultured; s__uncultured_Niastella	0	0	0	0	97	0	0	0	0	0
d__Bacteria; p__Patescibacteria; c__Parcubacteria; o__Parcubacteria; f__Parcubacteria; g__Parcubacteria; s__uncultured_bacterium	0	0	33	0	0	0	0	0	0	0
d__Bacteria; p__Bacteroidota; c__Bacteroidia; o__Chitinophagales; f__Chitinophagaceae; g__uncultured; s__uncultured_Sphingobacteriales	0	0	0	0	0	0	0	0	108	0
d__Bacteria; p__Bacteroidota; c__Bacteroidia; o__Cytophagales; f__Hymenobacteraceae; g__Adhaeribacter; s__uncultured_soil	0	16	16	0	0	0	0	0	0	0
d__Bacteria; p__Verrucomicrobiota; c__Chlamydiae; o__Chlamydiales	0	0	27	0	0	0	0	0	0	0
d__Bacteria; p__Verrucomicrobiota; c__Verrucomicrobiae; o__Chthoniobacterales; f__Chthoniobacteraceae; g__Candidatus_Udaeobacter; s__uncultured_Xiphinematobacteriaceae	0	0	0	0	0	190	0	0	0	0
d__Bacteria; p__Acidobacteriota; c__Vicinamibacteria; o__Vicinamibacterales; f__uncultured; g__uncultured	0	20	0	49	0	0	0	0	0	0
d__Bacteria; p__Bacteroidota; c__Bacteroidia; o__Chitinophagales; f__Chitinophagaceae; g__uncultured; s__uncultured_Bacteroidetes	0	0	27	0	0	0	0	0	0	0
d__Bacteria; p__Acidobacteriota; c__Vicinamibacteria; o__Vicinamibacterales; f__uncultured; g__uncultured; s__uncultured_bacterium	0	0	16	0	29	0	0	0	0	0
d__Bacteria; p__Actinobacteriota; c__Thermoleophilia; o__Solirubrobacterales; f__67-14; g__67-14	0	0	7	0	24	0	0	0	0	0
d__Bacteria; p__Patescibacteria; c__Parcubacteria; o__Parcubacteria; f__Parcubacteria; g__Parcubacteria; s__uncultured_Parcubacteria	0	0	19	29	0	0	0	0	0	0
d__Bacteria; p__Proteobacteria; c__Gammaproteobacteria; o__Steroidobacterales; f__Steroidobacteraceae; g__uncultured	9	0	10	0	15	0	10	0	13	0
d__Bacteria; p__Gemmatimonadota; c__S0134_terrestrial_group; o__S0134_terrestrial_group; f__S0134_terrestrial_group; g__S0134_terrestrial_group; s__uncultured_bacterium	0	4	21	0	0	0	0	12	0	0
d__Bacteria; p__Proteobacteria; c__Alphaproteobacteria; o__Rhizobiales; f__Xanthobacteraceae	0	0	9	19	0	0	0	0	0	0
d__Bacteria; p__Acidobacteriota; c__Vicinamibacteria; o__Vicinamibacterales; f__uncultured; g__uncultured; s__uncultured_bacterium	26	0	0	23	0	0	0	0	0	0
d__Bacteria; p__Proteobacteria; c__Gammaproteobacteria; o__Burkholderiales; f__Nitrosomonadaceae; g__MND1	42	0	0	0	0	0	0	0	0	0
d__Bacteria; p__Actinobacteriota; c__Actinobacteria; o__Corynebacteriales; f__Mycobacteriaceae; g__Mycobacterium	10	0	8	28	0	0	0	0	0	0
d__Bacteria; p__Firmicutes; c__Bacilli; o__Entomoplasmatales; f__type_III; g__type_III; s__uncultured_Mollicutes	0	91	0	0	0	0	0	0	0	0
d__Bacteria; p__Bacteroidota; c__Bacteroidia; o__Cytophagales; f__Microscillaceae; g__uncultured; s__uncultured_soil	0	0	22	0	0	0	0	0	0	0
d__Bacteria; p__Planctomycetota; c__Phycisphaerae; o__Tepidisphaerales; f__WD2101_soil_group; g__WD2101_soil_group	0	0	0	0	0	0	44	0	51	0
d__Bacteria; p__Acidobacteriota; c__Vicinamibacteria; o__Vicinamibacterales; f__Vicinamibacteraceae; g__Vicinamibacteraceae; s__uncultured_Acidobacteriaceae	0	0	0	0	0	0	42	0	35	75
d__Bacteria; p__Proteobacteria; c__Alphaproteobacteria; o__Rhizobiales; f__Methyloligellaceae; g__uncultured; s__metagenome	0	0	0	0	0	0	0	0	99	0
d__Bacteria; p__Proteobacteria; c__Alphaproteobacteria; o__Micropepsales; f__Micropepsaceae; g__uncultured; s__uncultured_Alphaproteobacteria	37	0	9	0	0	0	0	0	0	0
d__Bacteria; p__Verrucomicrobiota; c__Chlamydiae; o__Chlamydiales; f__Parachlamydiaceae; g__Neochlamydia	0	0	30	0	0	0	0	0	0	0
d__Bacteria; p__Patescibacteria; c__Parcubacteria; o__Candidatus_Kaiserbacteria; f__Candidatus_Kaiserbacteria; g__Candidatus_Kaiserbacteria; s__uncultured_bacterium	0	0	21	19	0	0	0	0	0	0
d__Bacteria; p__Dependentiae; c__Babeliae; o__Babeliales; f__Vermiphilaceae; g__Vermiphilaceae	0	0	15	20	0	0	0	0	0	0
d__Bacteria; p__Proteobacteria; c__Alphaproteobacteria; o__uncultured; f__uncultured; g__uncultured; s__uncultured_forest	17	0	14	0	0	0	0	0	0	0
d__Bacteria; p__Planctomycetota; c__Planctomycetes; o__Pirellulales; f__Pirellulaceae; g__Rhodopirellula	0	0	16	0	0	0	0	0	0	0
d__Bacteria; p__Bacteroidota; c__Bacteroidia; o__Chitinophagales; f__Chitinophagaceae; g__Terrimonas	0	0	19	24	0	0	0	0	0	0
d__Bacteria; p__Proteobacteria; c__Alphaproteobacteria; o__Sphingomonadales; f__Sphingomonadaceae; g__Novosphingobium	23	0	9	14	0	0	0	0	0	0
d__Bacteria; p__Acidobacteriota; c__Acidobacteriae; o__Bryobacterales; f__Bryobacteraceae; g__Bryobacter	0	68	0	0	0	0	0	0	0	112
d__Bacteria; p__Actinobacteriota; c__Acidimicrobiia; o__Microtrichales; f__Iamiaceae; g__Iamia	0	0	10	12	16	0	0	0	0	0
d__Bacteria; p__Acidobacteriota; c__Blastocatellia; o__Blastocatellales; f__Blastocatellaceae; g__uncultured	0	0	0	48	0	45	0	0	0	0
d__Bacteria; p__Verrucomicrobiota; c__Verrucomicrobiae; o__Pedosphaerales; f__Pedosphaeraceae; g__uncultured; s__uncultured_Verrucomicrobia	14	0	22	0	0	0	0	0	0	0
d__Bacteria; p__Acidobacteriota; c__Vicinamibacteria; o__Vicinamibacterales; f__Vicinamibacteraceae; g__Vicinamibacteraceae	13	0	18	18	0	0	0	0	0	0
d__Bacteria; p__Planctomycetota; c__Planctomycetes; o__Planctomycetales; f__uncultured; g__uncultured; s__uncultured_bacterium	0	0	21	0	0	0	0	0	0	0
d__Bacteria; p__Patescibacteria; c__WWE3; o__WWE3; f__WWE3; g__WWE3; s__bacterium_enrichment	0	0	20	0	0	0	0	0	0	0
d__Bacteria; p__Verrucomicrobiota; c__Verrucomicrobiae; o__Pedosphaerales; f__Pedosphaeraceae; g__ADurb.Bin063-1	0	0	19	0	0	0	0	0	0	34
d__Bacteria; p__Bacteroidota; c__Bacteroidia; o__Chitinophagales; f__Chitinophagaceae; g__uncultured	0	0	15	0	7	0	0	0	0	0
d__Bacteria; p__Bacteroidota; c__Bacteroidia; o__Cytophagales; f__Hymenobacteraceae; g__Pontibacter	0	0	17	0	0	0	0	0	16	0
d__Bacteria; p__Planctomycetota; c__Planctomycetes; o__Pirellulales; f__Pirellulaceae; g__uncultured; s__uncultured_bacterium	0	0	10	19	0	0	0	0	0	0
d__Bacteria; p__Acidobacteriota; c__Blastocatellia; o__Blastocatellales; f__Blastocatellaceae; g__OLB17; s__uncultured_Acidobacteria	0	0	0	0	0	46	0	61	0	0
d__Bacteria; p__Proteobacteria; c__Alphaproteobacteria; o__Sphingomonadales; f__Sphingomonadaceae; g__Sphingomonas	0	0	26	0	0	0	0	0	0	0
d__Bacteria; p__Actinobacteriota; c__Thermoleophilia; o__Solirubrobacterales; f__67-14; g__67-14; s__uncultured_bacterium	0	0	0	31	0	61	0	0	0	0
d__Bacteria; p__Proteobacteria; c__Alphaproteobacteria; o__Rhizobiales; f__Xanthobacteraceae; g__Bradyrhizobium	0	0	0	0	0	0	0	0	98	0
d__Bacteria; p__Latescibacterota; c__Latescibacterota; o__Latescibacterota; f__Latescibacterota; g__Latescibacterota; s__metagenome	14	0	0	31	0	0	0	0	0	0
d__Bacteria; p__Proteobacteria; c__Gammaproteobacteria; o__Steroidobacterales; f__Steroidobacteraceae; g__Steroidobacter	0	43	0	0	50	0	0	0	0	0
d__Bacteria; p__Planctomycetota; c__Planctomycetes; o__Gemmatales; f__Gemmataceae; g__uncultured; s__uncultured_soil	0	0	14	16	0	0	0	12	0	0
d__Bacteria; p__Planctomycetota; c__Phycisphaerae; o__Tepidisphaerales; f__WD2101_soil_group; g__WD2101_soil_group; s__uncultured_bacterium	0	0	0	0	0	84	0	46	0	0
d__Bacteria; p__Proteobacteria; c__Gammaproteobacteria; o__CCD24; f__CCD24; g__CCD24	24	0	0	0	0	31	0	0	53	0
d__Bacteria; p__Planctomycetota; c__OM190; o__OM190; f__OM190; g__OM190; s__uncultured_bacterium	13	0	16	0	0	0	0	0	0	0
d__Archaea; p__Crenarchaeota; c__Nitrososphaeria	10	0	21	0	0	0	0	0	0	0
d__Bacteria; p__Bacteroidota; c__Bacteroidia; o__Sphingobacteriales; f__AKYH767; g__AKYH767; s__uncultured_bacterium	0	0	18	0	0	0	0	0	0	0
d__Bacteria; p__Planctomycetota; c__Planctomycetes; o__Planctomycetales; f__uncultured; g__uncultured; s__uncultured_Planctomycetales	0	0	25	0	0	0	0	0	0	0
d__Bacteria; p__Verrucomicrobiota; c__Chlamydiae; o__Chlamydiales; f__Simkaniaceae; g__uncultured; s__uncultured_bacterium	0	0	0	0	83	0	0	0	0	0
d__Bacteria; p__Chloroflexi; c__Anaerolineae; o__Ardenticatenales; f__Ardenticatenaceae; g__uncultured; s__uncultured_Chloroflexus	41	36	0	0	0	0	0	0	0	0
d__Bacteria; p__Chloroflexi; c__TK10; o__TK10; f__TK10; g__TK10	0	0	16	24	0	0	0	0	0	0
d__Bacteria; p__Proteobacteria; c__Gammaproteobacteria; o__Xanthomonadales; f__Xanthomonadaceae; g__Lysobacter	0	0	0	46	33	0	0	0	0	0
d__Bacteria; p__Proteobacteria; c__Gammaproteobacteria; o__Burkholderiales; f__Sutterellaceae; g__uncultured	0	0	0	0	0	25	0	0	70	0
d__Bacteria; p__Planctomycetota; c__Phycisphaerae; o__Tepidisphaerales; f__WD2101_soil_group; g__WD2101_soil_group	49	0	0	0	0	0	0	0	0	0
d__Bacteria; p__Verrucomicrobiota; c__Verrucomicrobiae; o__Verrucomicrobiales; f__Verrucomicrobiaceae; g__Roseimicrobium; s__metagenome	42	0	0	0	13	0	0	0	0	0
d__Bacteria; p__Methylomirabilota; c__Methylomirabilia; o__Rokubacteriales; f__Rokubacteriales; g__Rokubacteriales; s__uncultured_bacterium	23	0	0	35	0	0	0	0	0	0
d__Bacteria; p__Elusimicrobiota; c__Lineage_IIa; o__Lineage_IIa; f__Lineage_IIa; g__Lineage_IIa; s__uncultured_bacterium	12	0	24	0	0	0	0	0	0	0
d__Bacteria; p__Verrucomicrobiota; c__Verrucomicrobiae; o__Pedosphaerales; f__Pedosphaeraceae; g__Pedosphaeraceae	14	0	14	7	11	0	0	0	0	0
d__Bacteria; p__Planctomycetota; c__Planctomycetes; o__Planctomycetales; f__uncultured; g__uncultured; s__uncultured_Planctomycetales	0	0	23	0	0	0	0	0	0	0
d__Bacteria; p__Bacteroidota; c__Bacteroidia; o__Cytophagales; f__Hymenobacteraceae; g__Adhaeribacter; s__uncultured_Adhaeribacter	0	0	0	0	0	0	0	90	15	0
d__Bacteria; p__Gemmatimonadota; c__Gemmatimonadetes; o__Gemmatimonadales; f__Gemmatimonadaceae; g__uncultured; s__Gemmatimonadetes_bacterium	7	0	9	0	0	0	0	0	33	0
d__Bacteria; p__Bacteroidota; c__Bacteroidia; o__Chitinophagales; f__Chitinophagaceae; g__Flavisolibacter	0	73	0	16	0	0	0	0	0	0
d__Bacteria; p__Proteobacteria; c__Alphaproteobacteria; o__Sphingomonadales; f__Sphingomonadaceae; g__Sphingomonas	0	0	23	0	0	0	0	0	0	0
d__Bacteria; p__Proteobacteria; c__Gammaproteobacteria; o__Steroidobacterales; f__Steroidobacteraceae; g__uncultured	0	0	0	0	0	0	0	0	107	0
d__Bacteria; p__Methylomirabilota; c__Methylomirabilia; o__Rokubacteriales; f__Rokubacteriales; g__Rokubacteriales; s__uncultured_bacterium	0	0	22	0	0	0	0	0	0	0
d__Bacteria; p__Bacteroidota; c__Bacteroidia; o__Chitinophagales; f__Chitinophagaceae; g__Puia; s__uncultured_soil	0	0	23	0	0	0	0	0	0	0
d__Bacteria; p__Proteobacteria; c__Gammaproteobacteria; o__Burkholderiales; f__TRA3-20; g__TRA3-20	0	0	24	0	0	0	0	0	0	0
d__Bacteria; p__Actinobacteriota; c__Actinobacteria; o__Propionibacteriales; f__Nocardioidaceae; g__Nocardioides	0	0	0	0	0	0	0	65	0	0
d__Bacteria; p__Bacteroidota; c__Bacteroidia; o__Chitinophagales; f__Chitinophagaceae; g__Puia; s__metagenome	18	0	0	0	0	0	0	0	50	0
d__Bacteria; p__Actinobacteriota; c__Acidimicrobiia; o__Actinomarinales; f__uncultured; g__uncultured; s__uncultured_Actinomycetales	15	0	0	33	0	0	0	0	6	0
d__Bacteria; p__Gemmatimonadota; c__Gemmatimonadetes; o__Gemmatimonadales; f__Gemmatimonadaceae; g__Gemmatimonas; s__uncultured_bacterium	9	82	0	0	0	0	0	0	0	0
d__Bacteria; p__Bacteroidota; c__Bacteroidia; o__Sphingobacteriales; f__AKYH767; g__AKYH767; s__uncultured_bacterium	1	0	19	30	0	0	0	0	0	0
d__Bacteria; p__Bacteroidota; c__Bacteroidia; o__Flavobacteriales; f__Flavobacteriaceae; g__Flavobacterium	0	32	11	0	0	0	0	0	0	0
d__Bacteria; p__Proteobacteria; c__Gammaproteobacteria; o__Steroidobacterales; f__Steroidobacteraceae; g__Steroidobacter	0	0	19	0	7	0	0	0	0	0
d__Bacteria; p__Verrucomicrobiota; c__Verrucomicrobiae; o__Chthoniobacterales; f__Xiphinematobacteraceae; g__Candidatus_Xiphinematobacter	0	0	0	0	0	34	0	57	0	0
d__Bacteria; p__Planctomycetota; c__Planctomycetes; o__Pirellulales; f__Pirellulaceae; g__Pirellula; s__uncultured_bacterium	0	0	0	0	0	22	0	74	0	0
d__Bacteria; p__Acidobacteriota; c__Vicinamibacteria; o__Vicinamibacterales	32	0	0	17	0	0	0	0	0	0
d__Bacteria; p__Chloroflexi; c__Anaerolineae; o__Ardenticatenales; f__uncultured; g__uncultured; s__uncultured_Litorilinea	0	0	26	0	0	0	0	0	0	0
d__Bacteria; p__Bacteroidota; c__Bacteroidia; o__Sphingobacteriales; f__env.OPS_17; g__env.OPS_17	0	0	11	36	0	0	0	0	0	0
d__Bacteria; p__Firmicutes; c__Bacilli; o__Bacillales; f__Bacillaceae; g__Bacillus	0	0	0	57	0	0	0	0	0	0
d__Bacteria; p__Nitrospirota; c__Nitrospiria; o__Nitrospirales; f__Nitrospiraceae; g__Nitrospira	0	0	0	0	80	0	0	0	0	0
d__Bacteria; p__Chloroflexi; c__Dehalococcoidia; o__S085; f__S085; g__S085; s__metagenome	34	15	0	0	0	0	0	0	0	0
d__Bacteria; p__Bacteroidota; c__Bacteroidia; o__Cytophagales; f__Microscillaceae; g__uncultured	32	0	0	17	0	0	0	0	0	0
d__Bacteria; p__Proteobacteria; c__Alphaproteobacteria; o__Rhizobiales; f__Hyphomicrobiaceae; g__Pedomicrobium	26	0	0	0	54	0	0	0	0	0
d__Bacteria; p__Planctomycetota; c__Phycisphaerae; o__Tepidisphaerales; f__WD2101_soil_group; g__WD2101_soil_group; s__uncultured_bacterium	0	100	0	0	0	0	0	0	0	0
d__Bacteria; p__Firmicutes; c__Bacilli; o__Entomoplasmatales; f__type_III; g__type_III; s__uncultured_Mollicutes	0	0	32	0	0	0	0	0	0	0
d__Bacteria; p__Planctomycetota; c__Phycisphaerae; o__Tepidisphaerales; f__WD2101_soil_group; g__WD2101_soil_group	0	0	19	0	0	0	0	0	0	0
d__Bacteria; p__Patescibacteria; c__Microgenomatia; o__Candidatus_Woesebacteria; f__Candidatus_Woesebacteria; g__Candidatus_Woesebacteria; s__Candidatus_Woesebacteria	0	0	19	0	0	0	7	4	0	0
d__Bacteria; p__Acidobacteriota; c__Vicinamibacteria; o__Vicinamibacterales; f__Vicinamibacteraceae; g__Vicinamibacteraceae	0	0	0	0	0	0	0	42	42	0
d__Bacteria; p__Chloroflexi; c__Anaerolineae; o__Caldilineales; f__Caldilineaceae; g__uncultured; s__uncultured_bacterium	37	0	0	0	0	0	0	0	0	0
d__Bacteria; p__Proteobacteria; c__Gammaproteobacteria; o__Xanthomonadales; f__Rhodanobacteraceae; g__Chujaibacter	0	83	0	0	0	0	0	0	0	0
d__Bacteria; p__Planctomycetota; c__Planctomycetes; o__Planctomycetales; f__Rubinisphaeraceae; g__SH-PL14; s__uncultured_Planctomycetaceae	0	0	0	26	45	0	0	0	0	0
d__Bacteria; p__Proteobacteria; c__Alphaproteobacteria; o__Caulobacterales; f__Hyphomonadaceae; g__SWB02	19	17	0	0	41	0	0	0	0	0
d__Bacteria; p__Verrucomicrobiota; c__Verrucomicrobiae; o__Pedosphaerales; f__Pedosphaeraceae; g__Pedosphaeraceae; s__bacterium_enrichment	18	0	0	38	0	0	0	0	0	0
d__Bacteria; p__Verrucomicrobiota; c__Verrucomicrobiae; o__Pedosphaerales; f__Pedosphaeraceae; g__DEV008; s__uncultured_bacterium	0	89	0	0	0	0	0	0	0	0
d__Bacteria; p__Myxococcota; c__Polyangia; o__Nannocystales; f__Nannocystaceae; g__Nannocystis; s__metagenome	0	0	28	0	0	0	0	0	0	0
d__Bacteria; p__Planctomycetota; c__Planctomycetes; o__Pirellulales; f__Pirellulaceae; g__Pirellula; s__metagenome	0	0	19	0	0	0	0	13	0	0
d__Bacteria; p__Bacteroidota; c__Bacteroidia; o__Cytophagales; f__Microscillaceae; g__Chryseolinea; s__uncultured_bacterium	0	0	0	0	0	0	0	0	103	0
d__Bacteria; p__Acidobacteriota; c__Vicinamibacteria; o__Vicinamibacterales; f__Vicinamibacteraceae; g__Vicinamibacteraceae	13	0	0	0	11	0	0	34	0	58
d__Bacteria; p__Verrucomicrobiota; c__Verrucomicrobiae; o__Verrucomicrobiales; f__Rubritaleaceae; g__Luteolibacter	0	0	30	0	0	0	0	0	0	0
d__Bacteria; p__Planctomycetota; c__Planctomycetes; o__Pirellulales; f__Pirellulaceae	55	0	0	0	0	0	0	0	0	0
d__Bacteria; p__Bacteroidota; c__Bacteroidia; o__Chitinophagales; f__Chitinophagaceae; g__Flavisolibacter; s__uncultured_bacterium	0	0	27	0	0	0	0	0	0	0
d__Bacteria; p__Entotheonellaeota; c__Entotheonellia; o__Entotheonellales; f__Entotheonellaceae; g__Candidatus_Entotheonella; s__uncultured_bacterium	0	0	21	0	11	0	0	0	0	0
d__Bacteria; p__Firmicutes; c__Bacilli; o__Bacillales; f__Planococcaceae; g__Paenisporosarcina	0	0	0	16	19	0	19	0	7	71
d__Bacteria; p__Chloroflexi; c__Chloroflexia; o__Thermomicrobiales; f__AKYG1722; g__AKYG1722	14	0	0	33	0	0	0	0	0	0
d__Bacteria; p__Actinobacteriota; c__Acidimicrobiia; o__IMCC26256; f__IMCC26256; g__IMCC26256	16	18	0	15	0	14	0	11	0	0
d__Bacteria; p__Patescibacteria; c__Microgenomatia; o__Candidatus_Woesebacteria; f__Candidatus_Woesebacteria; g__Candidatus_Woesebacteria; s__Candidatus_Woesebacteria	12	0	20	0	0	0	0	0	0	0
d__Bacteria; p__Acidobacteriota; c__Vicinamibacteria; o__Vicinamibacterales; f__uncultured; g__uncultured; s__uncultured_bacterium	0	0	26	0	0	0	0	0	0	0
d__Bacteria; p__Acidobacteriota; c__Acidobacteriae; o__Solibacterales; f__Solibacteraceae; g__Candidatus_Solibacter; s__uncultured_Solibacter	0	0	10	17	0	0	0	10	0	0
d__Bacteria; p__Firmicutes; c__Bacilli; o__Bacillales; f__Bacillaceae; g__Bacillus	0	0	0	51	0	0	0	0	0	0
d__Bacteria; p__Patescibacteria; c__Parcubacteria; o__Candidatus_Nomurabacteria; f__Candidatus_Nomurabacteria; g__Candidatus_Nomurabacteria	40	0	0	0	15	0	0	0	0	0
d__Bacteria; p__Bacteroidota; c__Bacteroidia; o__Sphingobacteriales; f__Sphingobacteriaceae; g__Mucilaginibacter	49	0	0	0	10	0	0	0	0	0
d__Bacteria; p__Proteobacteria; c__Gammaproteobacteria; o__Xanthomonadales; f__Xanthomonadaceae; g__Lysobacter; s__Lysobacter_dokdonensis	0	78	0	0	0	0	0	0	0	69
d__Bacteria; p__Chloroflexi; c__Dehalococcoidia; o__S085; f__S085; g__S085	0	13	11	0	40	0	0	0	0	0
d__Bacteria; p__Chloroflexi; c__Anaerolineae; o__RBG-13-54-9; f__RBG-13-54-9; g__RBG-13-54-9; s__uncultured_sludge	0	6	20	0	0	0	0	19	0	0
d__Bacteria; p__Methylomirabilota; c__Methylomirabilia; o__Rokubacteriales; f__Rokubacteriales; g__Rokubacteriales; s__uncultured_bacterium	0	0	20	0	0	0	0	0	0	0
d__Bacteria; p__Acidobacteriota; c__Vicinamibacteria; o__Vicinamibacterales; f__uncultured; g__uncultured; s__uncultured_Acidobacteriaceae	0	0	5	0	31	0	0	0	0	71
d__Bacteria; p__Proteobacteria; c__Alphaproteobacteria; o__Rhizobiales; f__Hyphomicrobiaceae; g__Pedomicrobium	0	0	0	71	0	0	0	0	0	0
d__Bacteria; p__Proteobacteria; c__Alphaproteobacteria; o__Sphingomonadales; f__Sphingomonadaceae; g__Sphingosinicella; s__uncultured_bacterium	0	15	17	0	0	0	0	0	3	0
d__Bacteria; p__Bacteroidota; c__Bacteroidia; o__Cytophagales; f__Microscillaceae; g__uncultured	0	0	28	0	0	0	0	0	0	0
d__Bacteria; p__Bacteroidota; c__Bacteroidia; o__Sphingobacteriales; f__Sphingobacteriaceae; g__Sphingobacterium; s__Sphingobacterium_multivorum	0	0	0	0	0	0	130	0	0	0
d__Bacteria; p__Bacteroidota; c__Bacteroidia; o__Cytophagales; f__Microscillaceae; g__uncultured	0	0	0	0	0	0	0	58	0	72
d__Bacteria; p__Bacteroidota; c__Bacteroidia; o__Sphingobacteriales; f__env.OPS_17; g__env.OPS_17; s__uncultured_Bacteroidetes	40	0	0	0	15	0	0	0	0	0
d__Bacteria; p__Planctomycetota; c__Planctomycetes; o__Planctomycetales; f__uncultured; g__uncultured; s__uncultured_bacterium	0	0	25	0	0	0	0	0	0	0
d__Bacteria; p__Bacteroidota; c__Bacteroidia; o__Cytophagales; f__Hymenobacteraceae; g__Pontibacter	0	0	28	0	0	0	0	0	0	0
d__Bacteria; p__Latescibacterota; c__Latescibacterota; o__Latescibacterota; f__Latescibacterota; g__Latescibacterota; s__metagenome	0	0	28	0	0	0	0	0	0	0
d__Bacteria; p__Entotheonellaeota; c__Entotheonellia; o__Entotheonellales; f__Entotheonellaceae; g__Entotheonellaceae; s__uncultured_bacterium	0	0	10	19	0	0	0	0	0	0
d__Bacteria; p__Acidobacteriota; c__Vicinamibacteria; o__Vicinamibacterales; f__Vicinamibacteraceae; g__Vicinamibacteraceae	0	0	0	0	30	0	0	29	0	57
d__Bacteria; p__Planctomycetota; c__Planctomycetes; o__Gemmatales; f__Gemmataceae; g__uncultured; s__uncultured_bacterium	17	26	0	0	0	0	0	0	0	0
d__Bacteria; p__Acidobacteriota; c__Acidobacteriae; o__Solibacterales; f__Solibacteraceae; g__Candidatus_Solibacter	15	0	0	22	0	0	0	20	0	0
d__Bacteria; p__Bacteroidota; c__Bacteroidia; o__Sphingobacteriales; f__env.OPS_17; g__env.OPS_17; s__metagenome	0	101	0	0	0	0	0	0	0	0
d__Bacteria; p__Proteobacteria; c__Alphaproteobacteria; o__Dongiales; f__Dongiaceae; g__Dongia	0	0	25	0	0	0	0	0	0	0
d__Bacteria; p__Bacteroidota; c__Bacteroidia; o__Cytophagales; f__Microscillaceae; g__uncultured	0	0	0	0	78	0	0	0	0	0
d__Bacteria; p__Patescibacteria; c__Parcubacteria; o__Parcubacteria; f__Parcubacteria; g__Parcubacteria; s__uncultured_bacterium	21	0	12	0	0	0	0	0	0	0
d__Bacteria; p__Verrucomicrobiota; c__Verrucomicrobiae; o__Chthoniobacterales; f__Chthoniobacteraceae; g__Candidatus_Udaeobacter	12	0	0	8	0	109	0	0	0	0
d__Bacteria; p__Bacteroidota; c__Bacteroidia; o__Chitinophagales; f__Chitinophagaceae; g__Niastella; s__uncultured_bacterium	4	0	14	11	0	0	0	0	0	0
d__Bacteria; p__Planctomycetota; c__Planctomycetes; o__Pirellulales; f__Pirellulaceae; g__uncultured	0	0	0	33	0	0	0	0	44	0
d__Bacteria; p__Chloroflexi; c__Ktedonobacteria; o__C0119; f__C0119; g__C0119; s__uncultured_bacterium	0	0	0	17	22	0	0	27	0	0
d__Bacteria; p__Nitrospirota; c__Nitrospiria; o__Nitrospirales; f__Nitrospiraceae; g__Nitrospira; s__uncultured_soil	0	0	0	0	0	0	27	34	32	0
d__Bacteria; p__Patescibacteria; c__Parcubacteria; o__Parcubacteria; f__Parcubacteria; g__Parcubacteria; s__uncultured_bacterium	0	0	20	0	0	0	0	0	0	0
d__Bacteria; p__Bacteroidota; c__Bacteroidia; o__Chitinophagales; f__Chitinophagaceae; g__Flavisolibacter	0	0	19	0	0	0	0	0	0	0
d__Bacteria; p__Planctomycetota; c__Planctomycetes; o__Planctomycetales; f__uncultured; g__uncultured; s__uncultured_Planctomycetales	0	0	22	0	0	0	0	0	0	0
d__Bacteria; p__Proteobacteria; c__Alphaproteobacteria; o__Caulobacterales; f__Hyphomonadaceae; g__SWB02	0	0	18	0	0	0	0	0	0	0
d__Bacteria; p__Chloroflexi; c__Dehalococcoidia; o__S085; f__S085; g__S085; s__uncultured_bacterium	0	0	20	17	0	0	0	0	0	0
d__Bacteria; p__Proteobacteria; c__Alphaproteobacteria; o__Rhizobiales; f__Rhizobiaceae; g__Allorhizobium-Neorhizobium-Pararhizobium-Rhizobium	0	0	0	0	89	0	0	0	0	0
d__Bacteria; p__Verrucomicrobiota; c__Verrucomicrobiae; o__Chthoniobacterales; f__Chthoniobacteraceae; g__Candidatus_Udaeobacter	0	0	0	0	0	0	0	0	0	303
d__Bacteria; p__Acidobacteriota; c__Vicinamibacteria; o__Vicinamibacterales; f__Vicinamibacteraceae; g__Vicinamibacteraceae	0	0	18	0	0	0	0	0	0	0
d__Bacteria; p__Bacteroidota; c__Bacteroidia; o__Sphingobacteriales; f__Sphingobacteriaceae; g__Olivibacter; s__Olivibacter_soli	0	0	0	0	0	0	0	78	0	0
d__Bacteria; p__Planctomycetota; c__Planctomycetes; o__Pirellulales; f__Pirellulaceae; g__Pirellula; s__uncultured_bacterium	42	0	0	0	0	0	0	0	0	0
d__Bacteria; p__Patescibacteria; c__Parcubacteria; o__Candidatus_Nomurabacteria; f__Candidatus_Nomurabacteria; g__Candidatus_Nomurabacteria	35	0	7	0	5	0	0	0	0	0
d__Bacteria; p__Acidobacteriota; c__Blastocatellia; o__11-24; f__11-24; g__11-24; s__uncultured_bacterium	0	24	12	0	0	0	0	0	0	0
d__Bacteria; p__Planctomycetota; c__Phycisphaerae; o__Tepidisphaerales; f__WD2101_soil_group; g__WD2101_soil_group; s__uncultured_bacterium	0	12	8	0	20	0	0	0	0	0
d__Bacteria; p__Actinobacteriota; c__Acidimicrobiia; o__Microtrichales; f__uncultured; g__uncultured; s__uncultured_bacterium	0	0	21	0	0	23	0	21	0	0
d__Bacteria; p__Proteobacteria; c__Alphaproteobacteria; o__Defluviicoccales; f__uncultured; g__uncultured	0	0	0	37	27	0	0	0	0	0
d__Bacteria; p__Planctomycetota; c__Phycisphaerae; o__Tepidisphaerales; f__WD2101_soil_group; g__WD2101_soil_group; s__uncultured_bacterium	0	0	0	0	0	0	0	85	0	0
d__Bacteria; p__Planctomycetota; c__Planctomycetes; o__Pirellulales; f__Pirellulaceae; g__Pirellula	30	0	0	0	0	0	0	0	0	0
d__Bacteria; p__Bacteroidota; c__Bacteroidia; o__Sphingobacteriales; f__AKYH767; g__AKYH767; s__uncultured_Bacteroidetes	0	0	22	0	0	0	0	0	0	0
d__Bacteria; p__Planctomycetota; c__Planctomycetes; o__Pirellulales; f__Pirellulaceae; g__Blastopirellula; s__uncultured_Planctomycetaceae	0	0	11	13	0	0	0	0	20	0
d__Bacteria; p__Acidobacteriota; c__Vicinamibacteria; o__Vicinamibacterales; f__Vicinamibacteraceae; g__Vicinamibacteraceae; s__uncultured_Acidobacteriaceae	0	0	15	30	0	0	0	0	0	0
d__Bacteria; p__Planctomycetota; c__Planctomycetes; o__Pirellulales; f__Pirellulaceae; g__Pirellula	0	0	0	0	0	76	48	0	19	0
d__Bacteria; p__Verrucomicrobiota; c__Verrucomicrobiae; o__Chthoniobacterales; f__Chthoniobacteraceae; g__Chthoniobacter; s__uncultured_Verrucomicrobiales	0	0	0	0	0	0	10	71	0	0
d__Bacteria; p__Dependentiae; c__Babeliae; o__Babeliales; f__Vermiphilaceae; g__Vermiphilaceae; s__uncultured_bacterium	11	0	16	0	3	0	0	0	0	0
d__Bacteria; p__Planctomycetota; c__Planctomycetes; o__Pirellulales; f__Pirellulaceae; g__uncultured; s__uncultured_bacterium	0	0	16	9	8	0	0	0	0	0
d__Bacteria; p__Proteobacteria; c__Gammaproteobacteria; o__PLTA13; f__PLTA13; g__PLTA13; s__uncultured_gamma	0	0	12	23	0	0	0	0	0	0
d__Bacteria; p__Chloroflexi; c__KD4-96; o__KD4-96; f__KD4-96; g__KD4-96; s__uncultured_bacterium	0	0	0	32	0	0	0	0	0	102
d__Bacteria; p__Proteobacteria; c__Gammaproteobacteria; o__Burkholderiales; f__Sutterellaceae; g__uncultured	0	0	0	0	0	87	0	0	33	0
d__Bacteria; p__Chloroflexi; c__JG30-KF-CM66; o__JG30-KF-CM66; f__JG30-KF-CM66; g__JG30-KF-CM66; s__uncultured_bacterium	28	0	9	0	0	0	0	0	0	0
d__Bacteria; p__Sumerlaeota; c__Sumerlaeia; o__Sumerlaeales; f__Sumerlaeaceae; g__Sumerlaea	5	14	15	0	0	0	0	0	0	0
d__Bacteria; p__Proteobacteria; c__Gammaproteobacteria; o__Burkholderiales; f__Nitrosomonadaceae; g__MND1	0	0	23	0	0	0	0	0	0	0
d__Bacteria; p__Patescibacteria; c__Microgenomatia; o__Candidatus_Pacebacteria; f__Candidatus_Pacebacteria; g__Candidatus_Pacebacteria; s__uncultured_bacterium	0	0	18	14	0	0	0	0	0	0
d__Bacteria; p__Proteobacteria; c__Gammaproteobacteria; o__Burkholderiales; f__SC-I-84; g__SC-I-84	0	0	0	0	73	0	0	0	0	0
d__Bacteria; p__Verrucomicrobiota; c__Verrucomicrobiae; o__Pedosphaerales; f__Pedosphaeraceae; g__Pedosphaeraceae; s__uncultured_subdivision	0	0	0	0	77	0	0	0	0	0
d__Bacteria; p__Proteobacteria; c__Alphaproteobacteria; o__uncultured; f__uncultured; g__uncultured; s__uncultured_Rhodospirillaceae	16	0	6	0	0	0	0	0	0	0
d__Bacteria; p__Chloroflexi; c__Chloroflexia; o__Thermomicrobiales; f__AKYG1722; g__AKYG1722	0	0	23	0	0	0	0	0	0	0
d__Bacteria; p__Patescibacteria; c__Parcubacteria; o__Candidatus_Adlerbacteria; f__Candidatus_Adlerbacteria; g__Candidatus_Adlerbacteria; s__uncultured_bacterium	0	0	0	0	73	0	0	0	0	0
d__Bacteria; p__Verrucomicrobiota; c__Verrucomicrobiae; o__Pedosphaerales; f__Pedosphaeraceae; g__Pedosphaeraceae; s__uncultured_soil	0	0	0	0	0	0	0	69	0	0
d__Bacteria; p__Patescibacteria; c__Parcubacteria; o__Candidatus_Nomurabacteria; f__Candidatus_Nomurabacteria; g__Candidatus_Nomurabacteria; s__uncultured_Parcubacteria	33	0	0	0	0	0	0	0	0	0
d__Bacteria; p__Planctomycetota; c__Phycisphaerae; o__Tepidisphaerales; f__WD2101_soil_group; g__WD2101_soil_group; s__uncultured_bacterium	0	87	0	0	0	0	0	0	0	0
d__Bacteria; p__Verrucomicrobiota; c__Verrucomicrobiae; o__Pedosphaerales; f__Pedosphaeraceae; g__Pedosphaeraceae	0	0	13	0	13	0	0	0	0	0
d__Bacteria; p__Actinobacteriota; c__MB-A2-108; o__MB-A2-108; f__MB-A2-108; g__MB-A2-108; s__uncultured_actinobacterium	0	0	0	55	0	0	0	0	0	0
d__Bacteria; p__Actinobacteriota; c__Acidimicrobiia; o__Microtrichales; f__Ilumatobacteraceae; g__uncultured	0	0	0	45	0	0	0	0	0	0
d__Bacteria; p__Latescibacterota; c__Latescibacterota; o__Latescibacterota; f__Latescibacterota; g__Latescibacterota; s__uncultured_bacterium	0	0	0	33	32	0	0	0	0	0
d__Bacteria; p__Acidobacteriota; c__Vicinamibacteria; o__Vicinamibacterales; f__uncultured; g__uncultured	44	0	0	0	0	0	0	0	0	0
d__Bacteria; p__Gemmatimonadota; c__Gemmatimonadetes; o__Gemmatimonadales; f__Gemmatimonadaceae; g__uncultured	41	4	0	0	0	0	0	0	0	0
d__Bacteria; p__Proteobacteria; c__Gammaproteobacteria; o__Steroidobacterales; f__Steroidobacteraceae; g__Steroidobacter	14	0	0	8	27	0	0	0	0	0
d__Bacteria; p__Bacteroidota; c__Bacteroidia; o__Chitinophagales; f__Chitinophagaceae; g__uncultured	0	90	0	0	0	0	0	0	0	0
d__Bacteria; p__Gemmatimonadota; c__Gemmatimonadetes; o__Gemmatimonadales; f__Gemmatimonadaceae; g__Gemmatimonas	0	82	0	0	0	0	12	0	0	0
d__Bacteria; p__Planctomycetota; c__Planctomycetes; o__Pirellulales; f__Pirellulaceae; g__Pir4_lineage; s__uncultured_bacterium	0	45	0	0	0	0	0	20	26	0
d__Bacteria; p__Planctomycetota; c__Planctomycetes; o__Planctomycetales; f__uncultured; g__uncultured; s__uncultured_Planctomycetales	44	0	0	0	0	0	0	0	0	0
d__Bacteria; p__Actinobacteriota; c__Actinobacteria; o__Micrococcales; f__Microbacteriaceae	0	90	0	0	0	0	0	0	0	0
d__Bacteria; p__Proteobacteria; c__Alphaproteobacteria; o__Sphingomonadales; f__Sphingomonadaceae; g__Sphingomonas	0	0	17	0	0	0	0	0	0	0
d__Bacteria; p__Planctomycetota; c__Planctomycetes; o__Gemmatales; f__Gemmataceae; g__uncultured; s__metagenome	0	0	20	0	0	0	0	0	0	0
d__Bacteria; p__Acidobacteriota; c__Vicinamibacteria; o__Vicinamibacterales	51	0	0	0	0	0	0	0	0	0
d__Bacteria; p__Bacteroidota; c__Bacteroidia; o__Sphingobacteriales; f__Sphingobacteriaceae; g__Mucilaginibacter	0	73	0	0	0	0	0	0	14	0
d__Bacteria; p__Patescibacteria; c__Gracilibacteria; o__Candidatus_Peregrinibacteria; f__Candidatus_Peregrinibacteria; g__Candidatus_Peregrinibacteria; s__uncultured_bacterium	0	0	24	0	0	0	0	0	0	0
d__Bacteria; p__Verrucomicrobiota; c__Chlamydiae; o__Chlamydiales; f__cvE6; g__cvE6; s__uncultured_bacterium	0	0	11	0	19	0	0	0	0	0
d__Bacteria; p__Chloroflexi; c__Gitt-GS-136; o__Gitt-GS-136; f__Gitt-GS-136; g__Gitt-GS-136; s__uncultured_bacterium	0	0	21	0	0	0	0	41	0	0
d__Bacteria; p__Acidobacteriota; c__Blastocatellia; o__Pyrinomonadales; f__Pyrinomonadaceae; g__RB41	0	0	0	61	0	0	0	0	0	0
d__Bacteria; p__Proteobacteria; c__Alphaproteobacteria; o__uncultured; f__uncultured; g__uncultured; s__uncultured_Rhodospirillaceae	0	0	0	33	32	0	0	0	0	0
d__Bacteria; p__Patescibacteria; c__Parcubacteria; o__Parcubacteria; f__Parcubacteria; g__Parcubacteria	0	0	0	0	0	0	0	0	85	0
d__Bacteria; p__Bacteroidota; c__Bacteroidia; o__Flavobacteriales; f__Crocinitomicaceae; g__Salinirepens; s__uncultured_Bacteroidetes	39	0	0	0	0	0	0	0	0	0
d__Bacteria; p__Proteobacteria; c__Alphaproteobacteria; o__Rhizobiales; f__Rhizobiales_Incertae_Sedis; g__Nordella	23	0	6	22	0	0	0	0	0	0
d__Bacteria; p__Actinobacteriota; c__Actinobacteria; o__Micrococcales; f__Intrasporangiaceae	11	0	5	19	0	0	0	0	0	0
d__Bacteria; p__Chloroflexi; c__Anaerolineae; o__Caldilineales; f__Caldilineaceae; g__uncultured; s__uncultured_bacterium	0	19	17	0	10	0	0	0	0	0
d__Bacteria; p__Acidobacteriota; c__Acidobacteriae; o__Bryobacterales; f__Bryobacteraceae; g__Bryobacter	0	0	27	0	0	0	0	0	0	0
d__Bacteria; p__Patescibacteria; c__Gracilibacteria; o__Candidatus_Peribacteria; f__Candidatus_Peribacteria; g__Candidatus_Peribacteria; s__uncultured_bacterium	0	0	19	0	10	0	0	0	0	0
d__Bacteria; p__Chloroflexi; c__Dehalococcoidia; o__SAR202_clade; f__SAR202_clade; g__SAR202_clade; s__uncultured_bacterium	0	0	22	0	26	0	0	0	0	0
d__Bacteria; p__Chloroflexi; c__Anaerolineae; o__Caldilineales; f__Caldilineaceae; g__uncultured	0	0	14	17	0	0	0	0	0	0
d__Bacteria; p__Proteobacteria; c__Alphaproteobacteria; o__Sphingomonadales; f__Sphingomonadaceae; g__Sphingomonas	0	0	17	0	0	0	0	0	35	0
d__Bacteria; p__Acidobacteriota; c__Vicinamibacteria; o__Subgroup_17; f__Subgroup_17; g__Subgroup_17	0	0	8	16	21	0	0	0	0	0
d__Bacteria; p__Planctomycetota; c__Phycisphaerae; o__Tepidisphaerales; f__WD2101_soil_group; g__WD2101_soil_group	0	0	0	47	0	0	0	0	0	0
d__Bacteria; p__Planctomycetota; c__Phycisphaerae; o__Phycisphaerales; f__Phycisphaeraceae; g__AKYG587; s__uncultured_bacterium	0	0	21	0	0	0	0	0	0	0
d__Bacteria; p__Planctomycetota; c__Planctomycetes; o__Planctomycetales; f__Schlesneriaceae; g__Planctopirus; s__uncultured_planctomycete	0	0	0	41	0	0	0	0	0	0
d__Bacteria; p__Gemmatimonadota; c__S0134_terrestrial_group; o__S0134_terrestrial_group; f__S0134_terrestrial_group; g__S0134_terrestrial_group	0	0	0	32	42	0	0	0	0	0
d__Bacteria; p__Patescibacteria; c__Parcubacteria; o__Candidatus_Azambacteria; f__Candidatus_Azambacteria; g__Candidatus_Azambacteria; s__Parcubacteria_bacterium	36	0	0	0	0	0	0	0	0	0
d__Bacteria; p__Actinobacteriota; c__Thermoleophilia; o__Solirubrobacterales; f__67-14; g__67-14	25	42	0	0	0	0	0	0	0	0
d__Archaea; p__Crenarchaeota; c__Nitrososphaeria	0	29	0	0	0	0	0	0	0	174
d__Bacteria; p__Firmicutes; c__Bacilli; o__Bacillales; f__Bacillaceae; g__Bacillus	0	0	24	0	0	0	0	0	0	0
d__Bacteria; p__Firmicutes; c__Bacilli; o__Entomoplasmatales; f__type_III; g__type_III; s__uncultured_Mollicutes	0	0	22	0	0	0	0	0	0	0
d__Bacteria; p__Chloroflexi; c__Chloroflexia; o__Thermomicrobiales; f__JG30-KF-CM45; g__JG30-KF-CM45; s__uncultured_bacterium	0	0	30	0	0	0	0	0	0	0
d__Bacteria; p__Planctomycetota; c__OM190; o__OM190; f__OM190; g__OM190; s__uncultured_bacterium	5	0	5	28	0	0	0	0	0	0
d__Bacteria; p__Chloroflexi; c__Anaerolineae; o__Anaerolineales; f__Anaerolineaceae; g__UTCFX1	0	0	19	0	0	0	0	0	0	0
d__Bacteria; p__Bacteroidota; c__Bacteroidia; o__Cytophagales; f__Microscillaceae; g__uncultured; s__metagenome	0	0	18	0	0	0	23	0	0	0
d__Bacteria; p__Proteobacteria; c__Alphaproteobacteria; o__Sphingomonadales; f__Sphingomonadaceae; g__Sphingomonas	0	0	0	0	0	0	0	64	0	0
d__Bacteria; p__Chloroflexi; c__Anaerolineae; o__Ardenticatenales; f__uncultured; g__uncultured; s__uncultured_Litorilinea	23	0	0	0	34	0	0	0	0	0
d__Bacteria; p__Proteobacteria; c__Alphaproteobacteria; o__Rhizobiales; f__Hyphomicrobiaceae; g__Hyphomicrobium; s__Hyphomicrobium_denitrificans	0	92	0	0	0	0	0	0	0	0
d__Bacteria; p__Proteobacteria; c__Gammaproteobacteria; o__Burkholderiales; f__Methylophilaceae; g__Methylophilus	0	90	0	0	0	0	0	0	0	0
d__Bacteria; p__Bacteroidota; c__Bacteroidia; o__Sphingobacteriales; f__env.OPS_17; g__env.OPS_17; s__uncultured_bacterium	0	94	0	0	0	0	0	0	0	0
d__Bacteria; p__Nitrospirota; c__Nitrospiria; o__Nitrospirales; f__Nitrospiraceae; g__Nitrospira; s__uncultured_Nitrospirales	23	26	0	14	0	0	0	0	0	0
d__Bacteria; p__Chloroflexi; c__Anaerolineae; o__SBR1031; f__A4b; g__A4b; s__uncultured_bacterium	0	0	18	0	11	0	0	0	0	0
d__Bacteria; p__Acidobacteriota; c__Subgroup_5; o__Subgroup_5; f__Subgroup_5; g__Subgroup_5; s__uncultured_bacterium	0	0	14	11	0	0	22	0	0	0
d__Bacteria; p__Verrucomicrobiota; c__Verrucomicrobiae; o__Verrucomicrobiales; f__Verrucomicrobiaceae; g__uncultured; s__uncultured_Verrucomicrobia	0	0	0	0	0	0	42	35	0	60
d__Bacteria; p__Acidobacteriota; c__Vicinamibacteria; o__Vicinamibacterales; f__Vicinamibacteraceae; g__Vicinamibacteraceae; s__uncultured_organism	24	0	0	7	19	0	0	0	0	0
d__Bacteria; p__Firmicutes; c__Bacilli; o__Bacillales; f__Bacillaceae; g__Bacillus	0	50	0	17	0	0	0	0	0	0
d__Bacteria; p__Firmicutes; c__Bacilli	0	0	25	0	0	0	0	0	0	0
d__Bacteria; p__Planctomycetota; c__Planctomycetes; o__Planctomycetales; f__Rubinisphaeraceae; g__SH-PL14	0	0	0	0	0	0	0	0	62	50
d__Bacteria; p__Verrucomicrobiota; c__Verrucomicrobiae; o__Pedosphaerales; f__Pedosphaeraceae; g__Ellin516; s__uncultured_bacterium	0	0	22	0	19	0	0	0	0	0
d__Bacteria; p__Gemmatimonadota; c__Gemmatimonadetes; o__Gemmatimonadales; f__Gemmatimonadaceae; g__uncultured	0	0	0	35	0	0	0	0	0	0
d__Bacteria; p__Bacteroidota; c__Bacteroidia; o__Chitinophagales; f__Chitinophagaceae; g__uncultured; s__uncultured_Bacteroidetes	0	0	0	0	0	80	0	0	0	124
d__Bacteria; p__Chloroflexi; c__KD4-96; o__KD4-96; f__KD4-96; g__KD4-96	16	0	0	0	31	0	0	0	0	0
d__Bacteria; p__Myxococcota; c__Polyangia; o__Haliangiales; f__Haliangiaceae; g__Haliangium	12	0	0	21	0	0	0	14	0	0
d__Bacteria; p__Planctomycetota; c__Planctomycetes; o__Pirellulales; f__Pirellulaceae; g__Pirellula; s__uncultured_bacterium	0	0	20	0	0	0	0	0	0	0
d__Bacteria; p__Verrucomicrobiota; c__Verrucomicrobiae; o__Pedosphaerales; f__Pedosphaeraceae; g__Pedosphaeraceae	0	0	18	0	0	0	0	0	0	0
d__Bacteria; p__Acidobacteriota; c__Vicinamibacteria; o__Vicinamibacterales; f__uncultured; g__uncultured	0	0	10	31	0	0	0	0	0	0
d__Bacteria; p__Actinobacteriota; c__Actinobacteria; o__Corynebacteriales; f__Mycobacteriaceae; g__Mycobacterium	0	0	0	0	0	56	0	34	0	92
d__Bacteria; p__Proteobacteria; c__Gammaproteobacteria; o__Coxiellales; f__Coxiellaceae; g__Coxiella; s__uncultured_bacterium	19	0	14	0	0	0	0	0	0	0
d__Bacteria; p__Desulfobacterota; c__uncultured; o__uncultured; f__uncultured; g__uncultured; s__uncultured_proteobacterium	0	11	0	24	24	0	0	0	0	0
d__Bacteria; p__Actinobacteriota; c__Thermoleophilia; o__Gaiellales; f__Gaiellaceae; g__Gaiella	0	0	17	0	0	0	0	0	0	0
d__Bacteria; p__Acidobacteriota; c__Acidobacteriae; o__Bryobacterales; f__Bryobacteraceae; g__Bryobacter; s__uncultured_Solibacteraceae	0	0	0	46	0	0	0	0	0	0
d__Bacteria; p__Acidobacteriota; c__Acidobacteriae; o__Solibacterales; f__Solibacteraceae; g__Candidatus_Solibacter	0	0	0	0	0	0	50	37	0	47
d__Bacteria; p__Chloroflexi; c__Dehalococcoidia; o__SAR202_clade; f__SAR202_clade; g__SAR202_clade; s__uncultured_bacterium	34	6	0	0	0	0	0	0	0	0
d__Bacteria; p__Chloroflexi; c__Anaerolineae; o__SBR1031; f__A4b; g__A4b	15	0	14	0	0	0	0	0	0	0
d__Bacteria; p__Chloroflexi; c__Chloroflexia; o__Thermomicrobiales; f__JG30-KF-CM45; g__JG30-KF-CM45	2	37	9	0	0	0	0	0	0	0
d__Bacteria; p__Actinobacteriota; c__Actinobacteria; o__Streptomycetales; f__Streptomycetaceae; g__Streptomyces	0	90	0	0	0	0	0	0	0	0
d__Bacteria; p__Planctomycetota; c__Planctomycetes; o__Gemmatales; f__Gemmataceae; g__Gemmata; s__uncultured_Gemmata	0	75	0	0	0	0	0	3	0	0
d__Bacteria; p__Chloroflexi; c__Anaerolineae; o__SBR1031; f__A4b; g__A4b	0	0	15	0	0	0	0	0	0	0
d__Bacteria; p__Patescibacteria; c__Parcubacteria; o__Candidatus_Kaiserbacteria; f__Candidatus_Kaiserbacteria; g__Candidatus_Kaiserbacteria; s__uncultured_bacterium	33	0	0	0	0	0	0	0	0	0
d__Bacteria; p__Actinobacteriota; c__Actinobacteria; o__Streptomycetales; f__Streptomycetaceae; g__Streptomyces	0	46	9	0	0	0	0	0	0	0
d__Bacteria; p__Planctomycetota; c__Phycisphaerae; o__Tepidisphaerales; f__WD2101_soil_group; g__WD2101_soil_group	0	46	0	0	0	0	0	48	0	0
d__Bacteria; p__Actinobacteriota; c__MB-A2-108; o__MB-A2-108; f__MB-A2-108; g__MB-A2-108; s__metagenome	0	40	0	0	0	87	0	0	0	0
d__Bacteria; p__Chloroflexi; c__Dehalococcoidia; o__S085; f__S085; g__S085; s__uncultured_bacterium	0	18	0	38	0	0	0	0	0	0
d__Bacteria; p__Gemmatimonadota; c__S0134_terrestrial_group; o__S0134_terrestrial_group; f__S0134_terrestrial_group; g__S0134_terrestrial_group; s__uncultured_Gemmatimonadetes	0	6	17	0	0	0	0	0	0	0
d__Bacteria; p__Bacteroidota; c__Bacteroidia; o__Chitinophagales; f__Chitinophagaceae; g__Lacibacter	0	0	20	0	0	0	13	12	0	0
d__Bacteria; p__Planctomycetota; c__Planctomycetes; o__Planctomycetales; f__uncultured; g__uncultured; s__uncultured_bacterium	0	0	20	13	12	0	0	0	0	0
d__Bacteria; p__Acidobacteriota; c__Blastocatellia; o__Pyrinomonadales; f__Pyrinomonadaceae; g__RB41; s__uncultured_Acidobacteriaceae	0	0	5	15	9	0	0	0	0	0
d__Bacteria; p__Verrucomicrobiota; c__Verrucomicrobiae; o__Chthoniobacterales; f__Chthoniobacteraceae; g__Candidatus_Udaeobacter; s__uncultured_bacterium	0	0	8	39	0	0	0	0	0	0
d__Bacteria; p__Gemmatimonadota; c__S0134_terrestrial_group; o__S0134_terrestrial_group; f__S0134_terrestrial_group; g__S0134_terrestrial_group; s__uncultured_bacterium	0	0	6	17	14	0	0	0	0	0
d__Bacteria; p__Actinobacteriota; c__Actinobacteria; o__Propionibacteriales; f__Nocardioidaceae; g__Nocardioides	0	0	0	34	23	0	0	0	0	0
d__Bacteria; p__Planctomycetota; c__Phycisphaerae; o__Phycisphaerales; f__Phycisphaeraceae; g__Phycisphaera; s__metagenome	36	0	0	0	0	0	0	0	0	0
d__Bacteria; p__Proteobacteria; c__Gammaproteobacteria; o__Burkholderiales; f__Nitrosomonadaceae; g__MND1	32	0	0	0	0	0	0	0	15	0
d__Bacteria; p__Proteobacteria; c__Gammaproteobacteria; o__Burkholderiales; f__Alcaligenaceae; g__Bordetella	0	76	0	0	0	0	0	0	0	0
d__Bacteria; p__Proteobacteria; c__Alphaproteobacteria; o__uncultured; f__uncultured; g__uncultured; s__uncultured_Rhodospirillaceae	0	0	19	0	0	0	0	0	0	0
d__Bacteria; p__Planctomycetota; c__Planctomycetes; o__Planctomycetales; f__uncultured; g__uncultured; s__uncultured_bacterium	0	39	0	16	15	0	0	0	0	0
d__Bacteria; p__Acidobacteriota; c__Vicinamibacteria; o__Vicinamibacterales; f__uncultured; g__uncultured	0	14	0	37	0	0	0	0	0	0
d__Bacteria; p__Bacteroidota; c__Bacteroidia; o__Chitinophagales; f__Chitinophagaceae	0	0	18	0	0	0	0	0	0	0
d__Bacteria; p__Actinobacteriota; c__Actinobacteria; o__Streptomycetales; f__Streptomycetaceae; g__Streptomyces	0	0	21	0	0	0	0	0	0	20
d__Bacteria; p__Acidobacteriota; c__Blastocatellia; o__Blastocatellales; f__Blastocatellaceae; g__uncultured; s__uncultured_Acidobacteria	0	0	0	0	0	0	0	0	0	278
d__Bacteria; p__Gemmatimonadota; c__S0134_terrestrial_group; o__S0134_terrestrial_group; f__S0134_terrestrial_group; g__S0134_terrestrial_group; s__uncultured_Gemmatimonadetes	13	0	22	0	0	0	0	0	0	0
d__Bacteria; p__Actinobacteriota; c__Acidimicrobiia; o__IMCC26256; f__IMCC26256; g__IMCC26256; s__uncultured_Aciditerrimonas	0	0	0	42	0	0	0	0	0	39
d__Bacteria; p__Proteobacteria; c__Gammaproteobacteria; o__Burkholderiales; f__SC-I-84; g__SC-I-84	0	0	0	0	0	0	0	0	70	43
d__Bacteria; p__Acidobacteriota; c__Vicinamibacteria; o__Vicinamibacterales; f__Vicinamibacteraceae; g__Vicinamibacteraceae; s__uncultured_Acidobacteriales	0	0	0	0	0	0	0	0	56	82
d__Bacteria; p__Proteobacteria; c__Alphaproteobacteria; o__Rhizobiales; f__Rhizobiaceae; g__Allorhizobium-Neorhizobium-Pararhizobium-Rhizobium	40	0	0	0	0	0	0	0	0	0
d__Bacteria; p__Verrucomicrobiota; c__Verrucomicrobiae; o__Pedosphaerales; f__Pedosphaeraceae; g__Pedosphaeraceae	0	0	21	0	0	0	0	0	0	0
d__Bacteria; p__Chloroflexi; c__Chloroflexia; o__Thermomicrobiales; f__JG30-KF-CM45; g__JG30-KF-CM45	0	0	16	10	0	0	0	0	0	0
d__Bacteria; p__Acidobacteriota; c__Vicinamibacteria; o__Vicinamibacterales; f__uncultured; g__uncultured	0	0	0	55	0	0	0	0	0	0
d__Bacteria; p__Patescibacteria; c__Dojkabacteria; o__Dojkabacteria; f__Dojkabacteria; g__Dojkabacteria; s__uncultured_bacterium	46	0	0	0	0	0	0	0	0	0
d__Bacteria; p__Planctomycetota; c__Planctomycetes; o__Pirellulales; f__Pirellulaceae; g__uncultured; s__uncultured_bacterium	23	21	0	0	0	0	0	0	0	0
d__Bacteria; p__Bacteroidota; c__Bacteroidia; o__Cytophagales; f__Microscillaceae; g__uncultured	17	0	0	0	0	26	25	15	0	0
d__Bacteria; p__Bacteroidota; c__Bacteroidia; o__Chitinophagales; f__Chitinophagaceae; g__Terrimonas	7	0	0	10	0	0	0	0	36	0
d__Bacteria; p__Proteobacteria; c__Alphaproteobacteria; o__Rhizobiales; f__Xanthobacteraceae	0	0	24	0	0	0	0	0	0	0
d__Bacteria; p__Proteobacteria; c__Alphaproteobacteria; o__Rhizobiales; f__Rhizobiales_Incertae_Sedis; g__Bauldia	0	0	16	19	0	0	0	0	0	0
d__Bacteria; p__Proteobacteria; c__Alphaproteobacteria; o__Sphingomonadales; f__Sphingomonadaceae; g__Sphingomonas	0	0	0	0	0	0	0	0	94	0
d__Bacteria; p__Proteobacteria; c__Alphaproteobacteria; o__uncultured; f__uncultured; g__uncultured; s__uncultured_Rhodospirillaceae	22	0	0	0	24	0	0	0	0	0
d__Bacteria; p__Bacteroidota; c__Bacteroidia; o__Chitinophagales; f__Chitinophagaceae; g__Arachidicoccus; s__uncultured_bacterium	0	89	0	0	0	0	0	0	0	0
d__Bacteria; p__Chloroflexi; c__Anaerolineae; o__Caldilineales; f__Caldilineaceae; g__uncultured; s__uncultured_Caldilineales	0	0	24	0	0	0	0	0	0	0
d__Bacteria; p__Hydrogenedentes; c__Hydrogenedentia; o__Hydrogenedentiales; f__Hydrogenedensaceae; g__Hydrogenedensaceae; s__uncultured_bacterium	0	0	17	0	0	0	0	0	0	0
d__Bacteria; p__Verrucomicrobiota; c__Verrucomicrobiae; o__Pedosphaerales; f__Pedosphaeraceae; g__Ellin517; s__uncultured_bacterium	0	0	24	0	0	0	0	0	0	0
d__Bacteria; p__Proteobacteria; c__Alphaproteobacteria; o__Sphingomonadales; f__Sphingomonadaceae; g__Sphingomonas; s__uncultured_Sphingomonas	0	0	11	22	0	0	0	0	0	0
d__Bacteria; p__Planctomycetota; c__Planctomycetes; o__Gemmatales; f__Gemmataceae	0	0	0	55	0	0	0	0	0	0
d__Bacteria; p__Bacteroidota; c__Bacteroidia; o__Flavobacteriales; f__Flavobacteriaceae; g__Confluentibacter; s__uncultured_bacterium	0	0	0	0	0	81	42	0	0	0
d__Bacteria; p__Planctomycetota; c__Planctomycetes; o__Pirellulales; f__Pirellulaceae; g__Pirellula; s__uncultured_soil	0	0	0	0	0	0	46	31	0	0
d__Bacteria; p__Bacteroidota; c__Bacteroidia; o__Cytophagales; f__Spirosomaceae; g__Dyadobacter; s__Dyadobacter_fermentans	0	0	0	0	0	0	0	0	89	0
d__Bacteria; p__Chloroflexi; c__Anaerolineae; o__SBR1031; f__A4b; g__A4b; s__uncultured_bacterium	23	0	0	0	30	0	0	0	0	0
d__Bacteria; p__Patescibacteria; c__Saccharimonadia; o__Saccharimonadales; f__LWQ8; g__LWQ8; s__uncultured_bacterium	16	0	10	4	0	0	0	0	0	0
d__Bacteria; p__Planctomycetota; c__Planctomycetes; o__Pirellulales; f__Pirellulaceae; g__Pirellula; s__uncultured_soil	0	0	11	0	0	0	0	0	0	0
d__Bacteria; p__Acidobacteriota; c__Vicinamibacteria; o__Vicinamibacterales; f__Vicinamibacteraceae; g__Vicinamibacteraceae	0	0	12	0	16	0	0	0	0	0
d__Bacteria; p__Bacteroidota; c__Bacteroidia; o__Cytophagales; f__Microscillaceae; g__uncultured	0	0	4	0	0	0	0	0	63	0
d__Bacteria; p__Chloroflexi; c__Anaerolineae; o__Anaerolineales; f__Anaerolineaceae; g__uncultured	0	0	0	23	33	0	0	0	0	0
d__Bacteria; p__Acidobacteriota; c__Acidobacteriae; o__Bryobacterales; f__Bryobacteraceae; g__Bryobacter	0	0	0	24	13	0	0	18	0	0
d__Bacteria; p__Actinobacteriota; c__Acidimicrobiia; o__Actinomarinales; f__uncultured; g__uncultured	0	15	0	11	17	0	0	0	0	0
d__Bacteria; p__Bacteroidota; c__Kapabacteria; o__Kapabacteriales; f__Kapabacteriales; g__Kapabacteriales; s__uncultured_bacterium	0	7	0	40	0	0	0	0	0	0
d__Bacteria; p__Proteobacteria; c__Gammaproteobacteria; o__PLTA13; f__PLTA13; g__PLTA13	0	0	19	0	0	0	13	0	0	0
d__Bacteria; p__Gemmatimonadota; c__Gemmatimonadetes; o__Gemmatimonadales; f__Gemmatimonadaceae; g__uncultured; s__uncultured_soil	0	0	11	0	14	0	0	0	0	0
d__Bacteria; p__Acidobacteriota; c__Blastocatellia; o__Pyrinomonadales; f__Pyrinomonadaceae; g__RB41	0	0	0	0	0	0	65	33	0	0
d__Bacteria; p__Acidobacteriota; c__Blastocatellia; o__11-24; f__11-24; g__11-24; s__uncultured_Acidobacteria	14	4	16	0	0	0	0	0	0	0
d__Bacteria; p__Proteobacteria; c__Gammaproteobacteria; o__Xanthomonadales; f__Xanthomonadaceae; g__Luteimonas; s__uncultured_Lysobacter	0	0	9	16	0	0	0	0	0	0
d__Bacteria; p__Acidobacteriota; c__Vicinamibacteria; o__Vicinamibacterales; f__Vicinamibacteraceae; g__Vicinamibacteraceae	0	0	0	0	0	59	0	51	0	0
d__Bacteria; p__Proteobacteria; c__Alphaproteobacteria; o__uncultured; f__uncultured; g__uncultured; s__uncultured_bacterium	21	0	0	25	0	0	0	0	0	0
d__Bacteria; p__Verrucomicrobiota; c__Verrucomicrobiae; o__Pedosphaerales; f__Pedosphaeraceae; g__uncultured	0	75	0	0	0	0	0	0	0	0
d__Bacteria; p__Bacteroidota; c__Bacteroidia; o__Cytophagales; f__Microscillaceae; g__uncultured; s__uncultured_soil	13	0	3	0	0	0	0	0	0	0
d__Bacteria; p__Planctomycetota; c__Planctomycetes; o__Pirellulales; f__Pirellulaceae; g__uncultured; s__uncultured_bacterium	9	0	10	9	0	0	0	0	0	0
d__Bacteria; p__Acidobacteriota; c__Vicinamibacteria; o__Vicinamibacterales; f__Vicinamibacteraceae; g__Vicinamibacteraceae	0	44	0	0	0	0	0	0	39	0
d__Bacteria; p__Verrucomicrobiota; c__Verrucomicrobiae; o__Pedosphaerales; f__Pedosphaeraceae; g__Pedosphaeraceae; s__uncultured_subdivision	0	0	1	0	7	0	0	0	48	0
d__Bacteria; p__Verrucomicrobiota; c__Verrucomicrobiae; o__Opitutales; f__Opitutaceae; g__Lacunisphaera	0	0	0	0	0	54	0	0	37	51
d__Bacteria; p__Bacteroidota; c__Bacteroidia; o__Flavobacteriales; f__Flavobacteriaceae; g__Flavobacterium	0	0	0	0	0	0	0	26	0	185
d__Bacteria; p__Chloroflexi; c__KD4-96; o__KD4-96; f__KD4-96; g__KD4-96	15	0	2	15	0	0	0	0	0	0
d__Bacteria; p__Elusimicrobiota; c__Elusimicrobia; o__Lineage_IV; f__Lineage_IV; g__Lineage_IV; s__uncultured_bacterium	0	0	24	0	0	0	0	0	0	0
d__Bacteria; p__Bacteroidota; c__Bacteroidia; o__Cytophagales; f__Microscillaceae	0	0	12	0	0	0	0	0	0	0
d__Bacteria; p__Actinobacteriota; c__MB-A2-108; o__MB-A2-108; f__MB-A2-108; g__MB-A2-108	0	0	0	42	0	0	0	0	0	0
d__Bacteria; p__Entotheonellaeota; c__Entotheonellia; o__Entotheonellales; f__Entotheonellaceae; g__Entotheonellaceae; s__uncultured_bacterium	0	0	0	52	0	0	0	0	0	0
d__Bacteria; p__Proteobacteria; c__Alphaproteobacteria; o__Caulobacterales; f__Hyphomonadaceae; g__SWB02	39	0	0	0	0	0	0	0	0	0
d__Bacteria; p__Patescibacteria; c__Microgenomatia; o__Candidatus_Woesebacteria; f__Candidatus_Woesebacteria; g__Candidatus_Woesebacteria; s__uncultured_bacterium	42	0	0	0	0	0	0	0	0	0
d__Bacteria; p__Patescibacteria; c__Parcubacteria; o__Parcubacteria; f__Parcubacteria; g__Parcubacteria; s__uncultured_Parcubacteria	0	0	20	0	0	0	0	0	0	0
d__Bacteria; p__Patescibacteria; c__Dojkabacteria; o__Dojkabacteria; f__Dojkabacteria; g__Dojkabacteria; s__uncultured_bacterium	0	0	0	42	0	0	0	0	0	0
d__Bacteria; p__Patescibacteria; c__Parcubacteria; o__Candidatus_Zambryskibacteria; f__Candidatus_Zambryskibacteria; g__Candidatus_Zambryskibacteria; s__uncultured_bacterium	43	0	0	0	0	0	0	0	0	0
d__Bacteria; p__Planctomycetota; c__Planctomycetes; o__Planctomycetales; f__uncultured; g__uncultured; s__uncultured_bacterium	40	0	0	0	0	0	0	0	0	0
d__Bacteria; p__Planctomycetota; c__Planctomycetes; o__Pirellulales; f__Pirellulaceae; g__uncultured; s__uncultured_bacterium	15	0	0	0	22	0	0	0	0	0
d__Bacteria; p__Acidobacteriota; c__Acidobacteriae; o__Bryobacterales; f__Bryobacteraceae; g__Bryobacter; s__uncultured_soil	19	0	0	24	0	0	0	0	0	0
d__Bacteria; p__Chloroflexi; c__OLB14; o__OLB14; f__OLB14; g__OLB14; s__metagenome	20	0	4	0	12	0	0	0	8	0
d__Bacteria; p__Planctomycetota; c__Planctomycetes; o__Planctomycetales; f__Rubinisphaeraceae; g__SH-PL14; s__uncultured_Planctomycetaceae	17	50	0	0	0	0	0	0	0	0
d__Bacteria; p__Gemmatimonadota; c__Longimicrobia; o__Longimicrobiales; f__Longimicrobiaceae; g__Longimicrobiaceae; s__uncultured_bacterium	0	80	0	0	0	0	0	0	0	0
d__Bacteria; p__Actinobacteriota; c__MB-A2-108; o__MB-A2-108; f__MB-A2-108; g__MB-A2-108	0	0	17	0	0	0	0	0	0	0
d__Bacteria; p__Bacteroidota; c__Bacteroidia; o__Cytophagales; f__Microscillaceae; g__uncultured	0	0	0	0	0	0	0	35	29	0
d__Bacteria; p__Planctomycetota; c__Planctomycetes; o__Pirellulales; f__Pirellulaceae; g__Pir4_lineage; s__uncultured_Planctomycetaceae	39	0	0	0	0	0	0	0	0	0
d__Bacteria; p__Proteobacteria; c__Alphaproteobacteria; o__Rhizobiales; f__Xanthobacteraceae	33	0	0	0	0	0	0	0	0	0
d__Bacteria; p__Proteobacteria; c__Alphaproteobacteria; o__Rhizobiales; f__Xanthobacteraceae; g__uncultured	15	0	10	0	0	0	0	0	0	0
d__Bacteria; p__Chloroflexi; c__Ktedonobacteria; o__C0119; f__C0119; g__C0119; s__uncultured_soil	0	0	19	1	0	0	0	0	0	0
d__Bacteria; p__Verrucomicrobiota; c__Verrucomicrobiae; o__Chthoniobacterales; f__Chthoniobacteraceae; g__Chthoniobacter	0	0	8	6	7	0	0	0	0	0
d__Bacteria; p__Proteobacteria; c__Alphaproteobacteria; o__Rhizobiales; f__Methyloligellaceae; g__Methyloligellaceae; s__uncultured_bacterium	0	0	0	21	0	0	13	14	0	31
d__Bacteria; p__Actinobacteriota; c__Thermoleophilia; o__Gaiellales; f__uncultured; g__uncultured	0	0	0	0	0	113	0	0	0	66
d__Bacteria; p__Proteobacteria; c__Gammaproteobacteria; o__Diplorickettsiales; f__Diplorickettsiaceae; g__Aquicella; s__uncultured_bacterium	0	0	10	0	0	0	0	0	0	0
d__Bacteria; p__Chloroflexi; c__Anaerolineae; o__Ardenticatenales; f__uncultured; g__uncultured; s__uncultured_Litorilinea	0	0	18	0	0	0	0	0	0	0
d__Bacteria; p__Proteobacteria; c__Alphaproteobacteria; o__Sphingomonadales; f__Sphingomonadaceae	0	0	16	0	0	0	0	0	0	0
d__Bacteria; p__Proteobacteria; c__Alphaproteobacteria; o__Rhizobiales; f__Rhizobiaceae; g__Mesorhizobium	40	0	0	0	0	0	0	0	0	0
d__Bacteria; p__Acidobacteriota; c__Acidobacteriae; o__Bryobacterales; f__Bryobacteraceae; g__Bryobacter; s__uncultured_Solibacteraceae	35	0	0	0	0	0	0	0	0	0
d__Bacteria; p__Bacteroidota; c__Kapabacteria; o__Kapabacteriales; f__Kapabacteriales; g__Kapabacteriales; s__uncultured_Chlorobi	28	0	7	0	0	0	0	0	0	0
d__Bacteria; p__Gemmatimonadota; c__Gemmatimonadetes; o__Gemmatimonadales; f__Gemmatimonadaceae; g__uncultured; s__uncultured_bacterium	19	0	0	18	0	0	0	0	0	0
d__Bacteria; p__Chloroflexi; c__TK10; o__TK10; f__TK10; g__TK10	0	0	11	32	0	0	0	0	0	0
d__Bacteria; p__Gemmatimonadota; c__AKAU4049; o__AKAU4049; f__AKAU4049; g__AKAU4049; s__uncultured_soil	0	0	0	49	0	0	0	0	0	0
d__Bacteria; p__Proteobacteria; c__Alphaproteobacteria; o__Sphingomonadales; f__Sphingomonadaceae; g__Ellin6055	0	0	0	38	0	0	0	0	0	0
d__Bacteria; p__Gemmatimonadota; c__Gemmatimonadetes; o__Gemmatimonadales; f__Gemmatimonadaceae; g__uncultured	0	0	0	0	69	0	0	0	0	0
d__Bacteria; p__Bacteroidota; c__Bacteroidia; o__Sphingobacteriales; f__env.OPS_17; g__env.OPS_17; s__uncultured_bacterium	0	0	20	0	0	0	0	0	0	0
d__Bacteria; p__Verrucomicrobiota; c__Chlamydiae; o__Chlamydiales; f__Parachlamydiaceae; g__Neochlamydia; s__uncultured_bacterium	0	0	13	0	0	0	0	0	0	0
d__Bacteria; p__Chloroflexi; c__Anaerolineae; o__SBR1031; f__A4b; g__A4b; s__uncultured_bacterium	0	0	23	0	0	0	0	0	0	0
d__Bacteria; p__Planctomycetota; c__Planctomycetes; o__Pirellulales; f__Pirellulaceae; g__Pir4_lineage; s__uncultured_Planctomycetaceae	0	0	12	20	18	0	0	0	0	0
d__Bacteria; p__Planctomycetota; c__Planctomycetes; o__Pirellulales; f__Pirellulaceae; g__Pir4_lineage; s__uncultured_Planctomycetaceae	0	0	0	0	0	0	17	57	0	0
d__Bacteria; p__Nitrospirota; c__Nitrospiria; o__Nitrospirales; f__Nitrospiraceae; g__Nitrospira; s__uncultured_Green	0	0	0	0	0	0	0	19	62	0
d__Bacteria; p__Gemmatimonadota; c__Gemmatimonadetes; o__Gemmatimonadales; f__Gemmatimonadaceae; g__uncultured; s__uncultured_proteobacterium	28	0	0	0	0	0	0	0	34	0
d__Bacteria; p__Bacteroidota; c__Bacteroidia; o__Cytophagales; f__Hymenobacteraceae; g__Adhaeribacter; s__metagenome	0	0	20	0	0	0	0	0	0	0
d__Bacteria; p__Acidobacteriota; c__Thermoanaerobaculia; o__Thermoanaerobaculales; f__Thermoanaerobaculaceae; g__Subgroup_10; s__uncultured_bacterium	0	0	9	22	0	0	0	0	0	0
d__Bacteria; p__Dependentiae; c__Babeliae; o__Babeliales; f__Vermiphilaceae; g__Vermiphilaceae; s__uncultured_soil	37	0	0	0	0	0	0	0	0	0
d__Bacteria; p__Planctomycetota; c__Phycisphaerae; o__Phycisphaerales; f__Phycisphaeraceae; g__AKYG587; s__uncultured_bacterium	38	0	0	0	0	0	0	0	0	0
d__Bacteria; p__Actinobacteriota; c__Acidimicrobiia; o__Microtrichales; f__Ilumatobacteraceae; g__uncultured; s__uncultured_bacterium	15	0	10	0	0	0	0	0	0	0
d__Archaea; p__Aenigmarchaeota; c__Deep_Sea_Euryarchaeotic_Group(DSEG); o__Deep_Sea_Euryarchaeotic_Group(DSEG); f__Deep_Sea_Euryarchaeotic_Group(DSEG); g__Deep_Sea_Euryarchaeotic_Group(DSEG); s__uncultured_archaeon	10	0	12	0	0	0	0	0	0	0
d__Bacteria; p__Bacteroidota; c__Bacteroidia; o__Chitinophagales; f__Chitinophagaceae; g__uncultured	0	84	0	0	0	0	0	0	0	0
d__Bacteria; p__Armatimonadota; c__Fimbriimonadia; o__Fimbriimonadales; f__Fimbriimonadaceae; g__Fimbriimonadaceae; s__uncultured_bacterium	0	0	23	0	0	0	0	0	0	0
d__Bacteria; p__Bacteroidota; c__Bacteroidia; o__Chitinophagales; f__Chitinophagaceae; g__Dinghuibacter; s__uncultured_bacterium	0	0	12	0	17	0	0	0	0	0
d__Bacteria; p__Actinobacteriota; c__Actinobacteria; o__Micrococcales; f__Micrococcaceae; g__Paenarthrobacter	0	0	14	0	15	0	0	0	0	0
d__Bacteria; p__Chloroflexi; c__Chloroflexia; o__Thermomicrobiales; f__JG30-KF-CM45; g__JG30-KF-CM45; s__uncultured_bacterium	0	0	10	0	0	67	0	0	0	0
d__Bacteria; p__Proteobacteria; c__Gammaproteobacteria; o__Salinisphaerales; f__Solimonadaceae; g__Polycyclovorans; s__uncultured_Xanthomonadales	0	0	0	56	0	0	0	0	0	0
d__Bacteria; p__Acidobacteriota; c__Vicinamibacteria; o__Vicinamibacterales; f__uncultured; g__uncultured	0	0	0	13	13	0	66	0	0	0
d__Bacteria; p__Bacteroidota; c__Bacteroidia; o__Flavobacteriales; f__Flavobacteriaceae; g__Flavobacterium	0	0	0	0	0	0	114	0	0	0
d__Bacteria; p__Planctomycetota; c__Planctomycetes; o__Gemmatales; f__Gemmataceae; g__Gemmata; s__uncultured_bacterium	36	0	0	0	0	0	0	0	0	0
d__Bacteria; p__Patescibacteria; c__Parcubacteria; o__Candidatus_Nomurabacteria; f__Candidatus_Nomurabacteria; g__Candidatus_Nomurabacteria; s__uncultured_bacterium	41	0	0	0	0	0	0	0	0	0
d__Bacteria; p__Actinobacteriota; c__Actinobacteria; o__Streptomycetales; f__Streptomycetaceae; g__Streptomyces	0	59	0	0	14	0	0	0	0	0
d__Bacteria; p__Proteobacteria; c__Gammaproteobacteria; o__PLTA13; f__PLTA13; g__PLTA13; s__uncultured_Sinobacteraceae	0	0	23	0	0	0	0	0	0	0
d__Bacteria; p__Proteobacteria; c__Alphaproteobacteria; o__Rhizobiales; f__Rhizobiaceae; g__Allorhizobium-Neorhizobium-Pararhizobium-Rhizobium	0	0	24	0	8	0	0	0	0	0
d__Bacteria; p__Proteobacteria; c__Alphaproteobacteria; o__Reyranellales; f__Reyranellaceae; g__Reyranella	0	0	13	0	14	0	0	0	0	0
d__Bacteria; p__Planctomycetota; c__Planctomycetes; o__Gemmatales; f__Gemmataceae	0	0	8	0	43	0	0	0	0	0
d__Bacteria; p__Acidobacteriota; c__Subgroup_5; o__Subgroup_5; f__Subgroup_5; g__Subgroup_5; s__uncultured_bacterium	0	0	0	44	0	0	0	0	0	0
d__Bacteria; p__Chloroflexi; c__Dehalococcoidia; o__S085; f__S085; g__S085; s__metagenome	0	0	0	18	40	0	0	0	0	0
d__Bacteria; p__Patescibacteria; c__Parcubacteria; o__Candidatus_Kaiserbacteria; f__Candidatus_Kaiserbacteria; g__Candidatus_Kaiserbacteria	45	2	0	0	0	10	0	0	0	0
d__Bacteria; p__Chloroflexi; c__Chloroflexia; o__Thermomicrobiales; f__JG30-KF-CM45; g__JG30-KF-CM45; s__uncultured_bacterium	13	0	0	17	17	0	0	0	0	0
d__Bacteria; p__Proteobacteria; c__Alphaproteobacteria; o__Rhodospirillales; f__uncultured; g__uncultured; s__uncultured_Rhodospirillaceae	0	60	7	0	0	0	0	0	0	0
d__Bacteria; p__Acidobacteriota; c__Blastocatellia; o__Blastocatellales; f__Blastocatellaceae; g__Aridibacter; s__uncultured_bacterium	0	0	13	0	0	16	0	0	0	0
d__Bacteria; p__Acidobacteriota; c__Vicinamibacteria; o__Vicinamibacterales; f__uncultured; g__uncultured; s__uncultured_Acidobacteriaceae	21	0	0	0	0	0	42	0	0	0
d__Bacteria; p__Acidobacteriota; c__Vicinamibacteria; o__Vicinamibacterales; f__uncultured; g__uncultured	0	0	6	0	39	0	0	0	0	0
d__Bacteria; p__Bacteroidota; c__Bacteroidia; o__Cytophagales; f__Microscillaceae; g__uncultured	0	0	0	16	35	0	0	0	0	0
d__Bacteria; p__Proteobacteria; c__Gammaproteobacteria; o__CCD24; f__CCD24; g__CCD24	0	0	0	0	68	0	0	0	0	0
d__Archaea; p__Crenarchaeota; c__Nitrososphaeria; o__Nitrososphaerales; f__Nitrososphaeraceae; g__Nitrososphaeraceae; s__uncultured_archaeon	0	0	0	0	0	0	96	0	0	0
d__Bacteria; p__Planctomycetota; c__Planctomycetes; o__Pirellulales; f__Pirellulaceae; g__uncultured; s__uncultured_bacterium	40	0	0	0	0	0	0	0	0	0
d__Bacteria; p__Verrucomicrobiota; c__Verrucomicrobiae; o__Pedosphaerales; f__Pedosphaeraceae; g__uncultured	0	82	0	0	0	0	0	0	0	0
d__Bacteria; p__Proteobacteria; c__Gammaproteobacteria; o__Burkholderiales; f__Oxalobacteraceae; g__Massilia	0	47	7	0	0	0	0	0	0	0
d__Bacteria; p__Actinobacteriota; c__Actinobacteria; o__Propionibacteriales; f__Nocardioidaceae; g__Marmoricola	0	25	0	0	0	0	0	0	55	0
d__Bacteria; p__Patescibacteria; c__WWE3; o__WWE3; f__WWE3; g__WWE3; s__uncultured_bacterium	0	0	14	0	0	0	0	0	0	0
d__Bacteria; p__Chloroflexi; c__Dehalococcoidia; o__S085; f__S085; g__S085; s__uncultured_soil	0	0	23	0	0	0	0	0	0	0
d__Bacteria; p__Entotheonellaeota; c__Entotheonellia; o__Entotheonellales; f__Entotheonellaceae; g__Entotheonellaceae; s__uncultured_bacterium	0	0	20	0	0	0	0	0	0	0
d__Bacteria; p__Patescibacteria; c__Parcubacteria; o__Candidatus_Nomurabacteria; f__Candidatus_Nomurabacteria; g__Candidatus_Nomurabacteria	0	0	0	44	0	0	0	0	0	0
d__Bacteria; p__Patescibacteria; c__Parcubacteria; o__GWA2-38-13b; f__GWA2-38-13b; g__GWA2-38-13b; s__uncultured_deep-sea	0	0	17	0	0	0	0	0	0	0
d__Bacteria; p__Proteobacteria; c__Alphaproteobacteria; o__Rhizobiales; f__Xanthobacteraceae; g__uncultured	0	0	8	19	0	0	0	0	0	0
d__Bacteria; p__Acidobacteriota; c__Acidobacteriae; o__Bryobacterales; f__Bryobacteraceae; g__Bryobacter	0	0	0	0	0	126	0	0	0	0
d__Bacteria; p__Chloroflexi; c__JG30-KF-CM66; o__JG30-KF-CM66; f__JG30-KF-CM66; g__JG30-KF-CM66; s__uncultured_Chloroflexi	11	0	6	0	21	0	0	0	0	0
d__Bacteria; p__Latescibacterota; c__Latescibacteria; o__Latescibacterales; f__Latescibacteraceae; g__Latescibacteraceae; s__uncultured_Latescibacteria	7	0	0	41	0	0	0	0	0	0
d__Bacteria; p__Bacteroidota; c__Rhodothermia; o__Rhodothermales; f__Rhodothermaceae; g__uncultured; s__uncultured_bacterium	0	7	13	0	0	0	0	0	0	0
d__Bacteria; p__Planctomycetota; c__Planctomycetes; o__Planctomycetales; f__uncultured; g__uncultured; s__uncultured_bacterium	0	0	18	0	0	0	0	0	0	0
d__Bacteria; p__Patescibacteria; c__Parcubacteria; o__Candidatus_Azambacteria; f__Candidatus_Azambacteria; g__Candidatus_Azambacteria; s__Parcubacteria_bacterium	0	0	0	36	0	0	0	0	0	0
d__Bacteria; p__Proteobacteria; c__Gammaproteobacteria; o__Pseudomonadales; f__Pseudomonadaceae; g__Pseudomonas	0	0	0	14	51	0	0	0	0	0
d__Bacteria; p__Patescibacteria; c__Saccharimonadia; o__Saccharimonadales; f__LWQ8; g__LWQ8; s__uncultured_bacterium	0	0	0	0	0	144	0	0	0	0
d__Bacteria; p__Planctomycetota; c__Planctomycetes; o__Planctomycetales; f__uncultured; g__uncultured; s__uncultured_bacterium	27	0	0	0	17	0	0	0	0	0
d__Bacteria; p__Gemmatimonadota; c__Gemmatimonadetes; o__Gemmatimonadales; f__Gemmatimonadaceae; g__uncultured; s__uncultured_Gemmatimonas	8	6	16	0	0	0	0	0	0	0
d__Bacteria; p__Proteobacteria; c__Gammaproteobacteria; o__Salinisphaerales; f__Solimonadaceae; g__Polycyclovorans; s__uncultured_bacterium	0	0	21	0	0	0	0	0	0	0
d__Bacteria; p__Planctomycetota; c__Planctomycetes; o__Planctomycetales; f__uncultured; g__uncultured; s__uncultured_bacterium	0	0	20	0	0	0	0	0	0	0
d__Bacteria; p__Gemmatimonadota; c__Gemmatimonadetes; o__Gemmatimonadales; f__Gemmatimonadaceae; g__uncultured	0	0	14	0	10	0	0	0	0	0
d__Bacteria; p__Proteobacteria; c__Alphaproteobacteria; o__Rhizobiales; f__Xanthobacteraceae; g__uncultured	0	0	15	0	0	0	0	0	23	0
d__Bacteria; p__Gemmatimonadota; c__S0134_terrestrial_group; o__S0134_terrestrial_group; f__S0134_terrestrial_group; g__S0134_terrestrial_group; s__uncultured_Gemmatimonadales	0	0	14	0	20	0	0	0	10	0
d__Bacteria; p__Planctomycetota; c__Planctomycetes; o__Pirellulales; f__Pirellulaceae; g__uncultured; s__uncultured_Planctomycetaceae	0	0	18	0	24	0	0	0	0	0
d__Bacteria; p__Acidobacteriota; c__Vicinamibacteria; o__Vicinamibacterales; f__uncultured; g__uncultured; s__uncultured_bacterium	0	0	9	27	0	0	0	0	0	0
d__Bacteria; p__Acidobacteriota; c__Subgroup_25; o__Subgroup_25; f__Subgroup_25; g__Subgroup_25; s__uncultured_bacterium	0	0	0	0	57	0	0	0	0	0
d__Bacteria; p__Firmicutes; c__Bacilli; o__Paenibacillales; f__Paenibacillaceae; g__Paenibacillus	10	0	11	0	0	0	0	0	0	0
d__Bacteria; p__Actinobacteriota; c__Actinobacteria; o__Micrococcales; f__Intrasporangiaceae	0	85	0	0	0	0	0	0	0	0
d__Bacteria; p__Actinobacteriota; c__Actinobacteria; o__Streptomycetales; f__Streptomycetaceae; g__Streptomyces	0	57	0	11	0	0	0	0	0	0
d__Archaea; p__Thermoplasmatota; c__Thermoplasmata; o__uncultured; f__uncultured; g__uncultured; s__uncultured_Thermoplasmatales	0	0	18	0	0	0	0	0	0	0
d__Bacteria; p__Chloroflexi; c__Anaerolineae; o__Ardenticatenales; f__Ardenticatenaceae; g__uncultured; s__uncultured_Chloroflexus	0	0	8	13	15	0	0	0	0	0
d__Bacteria; p__Acidobacteriota; c__Vicinamibacteria; o__Vicinamibacterales; f__uncultured; g__uncultured; s__uncultured_Acidobacteriaceae	0	0	0	0	16	0	0	49	0	0
d__Bacteria; p__Planctomycetota; c__Planctomycetes; o__Gemmatales; f__Gemmataceae; g__Gemmata	0	0	0	0	0	0	56	0	36	0
d__Bacteria; p__Acidobacteriota; c__Acidobacteriae; o__Bryobacterales; f__Bryobacteraceae; g__Bryobacter	15	0	0	28	0	0	0	0	0	0
d__Bacteria; p__Planctomycetota; c__Planctomycetes; o__Pirellulales; f__Pirellulaceae; g__Pir4_lineage; s__uncultured_bacterium	0	0	9	0	0	0	0	0	0	0
d__Bacteria; p__Acidobacteriota; c__Vicinamibacteria; o__Vicinamibacterales	0	0	12	0	0	0	0	0	0	0
d__Bacteria; p__Patescibacteria; c__Saccharimonadia; o__Saccharimonadales; f__Saccharimonadales; g__Saccharimonadales	0	0	0	0	0	0	0	69	0	0
d__Bacteria; p__Acidobacteriota; c__Vicinamibacteria; o__Vicinamibacterales; f__uncultured; g__uncultured; s__uncultured_bacterium	0	77	0	0	0	0	0	0	0	0
d__Bacteria; p__Proteobacteria; c__Alphaproteobacteria; o__Rhizobiales; f__Rhizobiaceae; g__Allorhizobium-Neorhizobium-Pararhizobium-Rhizobium; s__Rhizobium_tibeticum	0	0	19	0	0	0	0	0	0	0
d__Bacteria; p__Planctomycetota; c__Planctomycetes; o__Gemmatales; f__Gemmataceae; g__uncultured; s__uncultured_prokaryote	0	0	19	0	0	0	0	0	0	0
d__Bacteria; p__Chloroflexi; c__Chloroflexia; o__Chloroflexales; f__Roseiflexaceae; g__uncultured; s__uncultured_soil	0	0	26	0	0	0	0	0	0	0
d__Bacteria; p__Planctomycetota; c__Phycisphaerae; o__Tepidisphaerales; f__WD2101_soil_group; g__WD2101_soil_group	0	0	14	0	0	0	0	0	0	0
d__Bacteria; p__Planctomycetota; c__Phycisphaerae; o__Tepidisphaerales; f__WD2101_soil_group; g__WD2101_soil_group	0	0	0	0	0	0	0	62	0	0
d__Bacteria; p__Bacteroidota; c__Bacteroidia; o__Chitinophagales; f__Chitinophagaceae; g__Flavisolibacter	0	0	0	0	0	0	0	54	0	0
d__Bacteria; p__Planctomycetota; c__Planctomycetes; o__Pirellulales; f__Pirellulaceae; g__Pir4_lineage	0	0	0	0	0	0	0	28	22	0
d__Bacteria; p__Proteobacteria; c__Gammaproteobacteria; o__CCD24; f__CCD24; g__CCD24	24	0	0	31	0	0	0	0	0	0
d__Bacteria; p__Proteobacteria; c__Alphaproteobacteria; o__Caulobacterales; f__Hyphomonadaceae; g__Hirschia; s__uncultured_bacterium	11	0	13	0	8	0	0	0	0	0
d__Bacteria; p__Bacteroidota; c__Bacteroidia; o__Sphingobacteriales; f__Sphingobacteriaceae; g__Sphingobacterium; s__Sphingobacterium_multivorum	9	0	0	0	0	0	80	0	0	0
d__Bacteria; p__Proteobacteria; c__Gammaproteobacteria; o__Burkholderiales; f__Oxalobacteraceae; g__Massilia	0	72	0	0	0	0	0	0	0	0
d__Bacteria; p__Acidobacteriota; c__Acidobacteriae; o__PAUC26f; f__PAUC26f; g__PAUC26f; s__uncultured_bacterium	0	0	12	0	0	0	0	0	0	0
d__Bacteria; p__Acidobacteriota; c__Subgroup_11; o__Subgroup_11; f__Subgroup_11; g__Subgroup_11; s__uncultured_bacterium	0	0	19	11	0	0	0	0	0	0
d__Bacteria; p__Acidobacteriota; c__Holophagae; o__Subgroup_7; f__Subgroup_7; g__Subgroup_7; s__uncultured_bacterium	0	0	0	40	0	0	0	0	0	0
d__Bacteria; p__Planctomycetota; c__Planctomycetes; o__Pirellulales; f__Pirellulaceae; g__Pirellula; s__uncultured_soil	0	0	0	49	0	0	0	0	0	0
d__Bacteria; p__Acidobacteriota; c__Blastocatellia; o__Blastocatellales; f__Blastocatellaceae; g__Stenotrophobacter; s__uncultured_soil	0	0	0	2	0	0	0	57	0	0
d__Bacteria; p__Acidobacteriota; c__Vicinamibacteria; o__Vicinamibacterales; f__uncultured; g__uncultured	0	0	0	0	63	0	0	0	0	0
d__Bacteria; p__Verrucomicrobiota; c__Verrucomicrobiae; o__Pedosphaerales; f__Pedosphaeraceae; g__Ellin517; s__uncultured_bacterium	0	0	0	0	0	0	0	34	42	0
d__Bacteria; p__Patescibacteria; c__ABY1; o__Candidatus_Magasanikbacteria; f__Candidatus_Magasanikbacteria; g__Candidatus_Magasanikbacteria; s__Candidatus_Uhrbacteria	29	0	0	0	0	0	0	0	0	0
d__Bacteria; p__Chloroflexi; c__Dehalococcoidia; o__S085; f__S085; g__S085; s__metagenome	32	0	0	0	0	0	0	0	0	0
d__Bacteria; p__Bacteroidota; c__Bacteroidia; o__Cytophagales; f__Microscillaceae; g__uncultured; s__uncultured_soil	31	0	0	0	0	0	0	0	0	0
d__Bacteria; p__Chloroflexi; c__Chloroflexia; o__Thermomicrobiales; f__AKYG1722; g__AKYG1722; s__uncultured_bacterium	11	44	0	0	0	0	0	0	0	0
d__Bacteria; p__Chloroflexi; c__OLB14; o__OLB14; f__OLB14; g__OLB14; s__uncultured_bacterium	0	65	0	0	0	0	0	0	0	0
d__Bacteria; p__Proteobacteria; c__Gammaproteobacteria; o__Burkholderiales; f__TRA3-20; g__TRA3-20	0	0	19	0	0	0	0	0	0	0
d__Bacteria; p__Proteobacteria; c__Alphaproteobacteria; o__Dongiales; f__Dongiaceae; g__Dongia; s__uncultured_Rhodospirillales	0	0	21	0	0	0	0	0	0	0
d__Bacteria; p__Verrucomicrobiota; c__Verrucomicrobiae; o__Pedosphaerales; f__Pedosphaeraceae; g__Pedosphaeraceae; s__uncultured_subdivision	0	0	0	46	0	0	0	0	0	0
d__Bacteria; p__Actinobacteriota; c__Actinobacteria; o__Propionibacteriales; f__Nocardioidaceae; g__Marmoricola	9	0	0	0	0	0	0	47	0	0
d__Bacteria; p__Bacteroidota; c__Bacteroidia; o__Chitinophagales; f__Chitinophagaceae; g__Terrimonas	7	0	13	9	0	0	0	0	0	0
d__Bacteria; p__Planctomycetota; c__OM190; o__OM190; f__OM190; g__OM190; s__uncultured_bacterium	4	0	0	31	0	0	0	0	0	0
d__Bacteria; p__Planctomycetota; c__Planctomycetes; o__Pirellulales; f__Pirellulaceae; g__Pir4_lineage; s__uncultured_Pirellula	0	0	14	0	0	0	0	0	0	0
d__Bacteria; p__Patescibacteria; c__ABY1; o__Candidatus_Magasanikbacteria; f__Candidatus_Magasanikbacteria; g__Candidatus_Magasanikbacteria; s__Candidatus_Magasanikbacteria	20	0	0	0	19	0	0	0	0	0
d__Bacteria; p__Myxococcota; c__Polyangia; o__mle1-27; f__mle1-27; g__mle1-27; s__uncultured_delta	3	0	16	0	0	0	0	0	0	0
d__Bacteria; p__Bacteroidota; c__Bacteroidia; o__Cytophagales; f__Microscillaceae; g__Chryseolinea; s__uncultured_Bacteroidetes	0	0	18	0	0	0	0	0	0	0
d__Bacteria; p__Acidobacteriota; c__Vicinamibacteria; o__Vicinamibacterales; f__Vicinamibacteraceae; g__Vicinamibacteraceae	0	0	14	0	0	0	0	0	0	0
d__Bacteria; p__Chloroflexi; c__Chloroflexia; o__Thermomicrobiales; f__AKYG1722; g__AKYG1722; s__uncultured_Chloroflexi	0	0	18	0	0	0	0	0	0	0
d__Bacteria; p__Planctomycetota; c__Planctomycetes; o__Pirellulales; f__Pirellulaceae; g__Pir4_lineage; s__uncultured_bacterium	0	0	24	0	0	0	0	0	0	0
d__Bacteria; p__Acidobacteriota; c__Holophagae; o__Subgroup_7; f__Subgroup_7; g__Subgroup_7	0	0	19	0	0	0	0	0	0	0
d__Bacteria; p__Bacteroidota; c__Bacteroidia; o__Chitinophagales; f__Chitinophagaceae; g__Terrimonas	0	0	0	0	0	0	23	0	48	0
d__Bacteria; p__Bacteroidota; c__Bacteroidia; o__Cytophagales; f__Hymenobacteraceae; g__Adhaeribacter	4	0	14	0	0	0	0	0	0	0
d__Bacteria; p__Bacteroidota; c__Bacteroidia; o__Cytophagales; f__Microscillaceae; g__uncultured; s__uncultured_bacterium	0	86	0	0	0	0	0	0	0	0
d__Bacteria; p__Proteobacteria; c__Gammaproteobacteria; o__Legionellales; f__Legionellaceae; g__Legionella	0	71	0	0	0	0	0	0	0	0
d__Bacteria; p__Acidobacteriota; c__Vicinamibacteria; o__Vicinamibacterales; f__uncultured; g__uncultured; s__uncultured_bacterium	0	31	0	0	48	0	0	0	0	0
d__Bacteria; p__Planctomycetota; c__Planctomycetes; o__Planctomycetales; f__Rubinisphaeraceae; g__SH-PL14; s__uncultured_bacterium	0	0	18	0	0	0	0	0	0	0
d__Bacteria; p__Proteobacteria; c__Gammaproteobacteria; o__Diplorickettsiales; f__Diplorickettsiaceae; g__uncultured; s__uncultured_Coxiellaceae	0	0	15	0	0	0	0	0	0	0
d__Bacteria; p__Acidobacteriota; c__Acidobacteriae; o__Solibacterales; f__Solibacteraceae; g__Candidatus_Solibacter	0	0	15	0	13	0	0	0	0	0
d__Bacteria; p__Entotheonellaeota; c__Entotheonellia; o__Entotheonellales; f__Entotheonellaceae; g__Entotheonellaceae; s__uncultured_bacterium	0	0	0	46	0	0	0	0	0	0
d__Bacteria; p__Planctomycetota; c__Planctomycetes; o__Planctomycetales; f__uncultured; g__uncultured	0	0	0	0	0	0	0	56	0	0
d__Bacteria; p__Proteobacteria; c__Alphaproteobacteria; o__Tistrellales; f__Geminicoccaceae; g__uncultured	6	0	4	0	12	0	0	15	0	0
d__Bacteria; p__Chloroflexi; c__Dehalococcoidia; o__S085; f__S085; g__S085; s__uncultured_soil	16	0	14	0	12	0	0	0	0	0
d__Bacteria; p__Proteobacteria; c__Gammaproteobacteria; o__Steroidobacterales; f__Steroidobacteraceae; g__uncultured; s__metagenome	0	0	19	0	0	0	0	0	0	0
d__Bacteria; p__Planctomycetota; c__Planctomycetes; o__Pirellulales; f__Pirellulaceae; g__Pirellula; s__uncultured_Planctomycetales	0	0	17	0	0	0	0	0	0	0
d__Bacteria; p__Proteobacteria; c__Gammaproteobacteria; o__Diplorickettsiales; f__Diplorickettsiaceae; g__Aquicella	0	0	12	0	0	0	0	0	0	0
d__Bacteria; p__Planctomycetota; c__Planctomycetes; o__Planctomycetales; f__Schlesneriaceae; g__Planctopirus; s__uncultured_planctomycete	0	0	20	0	8	0	0	0	0	0
d__Bacteria; p__Chloroflexi; c__Anaerolineae; o__SBR1031; f__SBR1031; g__SBR1031; s__uncultured_soil	0	0	17	6	0	0	0	0	0	0
d__Bacteria; p__Latescibacterota; c__Latescibacterota; o__Latescibacterota; f__Latescibacterota; g__Latescibacterota; s__uncultured_bacterium	0	0	0	44	0	0	8	0	0	0
d__Bacteria; p__Acidobacteriota; c__Vicinamibacteria; o__Vicinamibacterales; f__uncultured; g__uncultured; s__uncultured_Acidobacteriaceae	0	0	0	0	0	65	0	0	0	139
d__Bacteria; p__Verrucomicrobiota; c__Verrucomicrobiae; o__Pedosphaerales; f__Pedosphaeraceae; g__uncultured; s__metagenome	0	0	0	0	0	0	50	0	44	0
d__Bacteria; p__Planctomycetota; c__Planctomycetes; o__Pirellulales; f__Pirellulaceae; g__Rhodopirellula	36	0	0	0	0	0	0	0	0	0
d__Bacteria; p__Patescibacteria; c__Parcubacteria; o__Candidatus_Kaiserbacteria; f__Candidatus_Kaiserbacteria; g__Candidatus_Kaiserbacteria; s__uncultured_bacterium	28	0	0	0	0	0	0	0	0	0
d__Bacteria; p__Gemmatimonadota; c__Gemmatimonadetes; o__Gemmatimonadales; f__Gemmatimonadaceae; g__uncultured	22	0	0	6	0	0	0	0	0	0
d__Bacteria; p__Proteobacteria; c__Alphaproteobacteria; o__Rhizobiales; f__Rhizobiaceae	22	16	0	0	0	0	0	0	0	0
d__Bacteria; p__Actinobacteriota; c__Thermoleophilia; o__Solirubrobacterales; f__67-14; g__67-14; s__uncultured_bacterium	0	34	0	0	45	0	0	0	0	0
d__Bacteria; p__Actinobacteriota; c__Actinobacteria; o__Propionibacteriales; f__Nocardioidaceae; g__Nocardioides; s__Marmoricola_sp.	0	27	0	0	35	0	0	0	0	0
d__Bacteria; p__Proteobacteria; c__Alphaproteobacteria; o__Rhizobiales; f__Rhizobiaceae	0	0	23	0	0	0	0	0	0	0
d__Bacteria; p__Acidobacteriota; c__Vicinamibacteria; o__Vicinamibacterales; f__uncultured; g__uncultured	0	0	7	0	14	0	0	0	0	0
d__Bacteria; p__Chloroflexi; c__KD4-96; o__KD4-96; f__KD4-96; g__KD4-96; s__uncultured_bacterium	0	0	9	0	0	0	0	20	0	0
d__Bacteria; p__Planctomycetota; c__Planctomycetes; o__Pirellulales; f__Pirellulaceae; g__Pir4_lineage; s__uncultured_bacterium	0	0	0	20	33	0	0	0	0	0
d__Bacteria; p__Acidobacteriota; c__Blastocatellia; o__Blastocatellales; f__Blastocatellaceae; g__uncultured	0	0	0	0	0	0	46	0	42	0
d__Bacteria; p__Acidobacteriota; c__Vicinamibacteria; o__Vicinamibacterales; f__Vicinamibacteraceae; g__Vicinamibacteraceae; s__uncultured_bacterium	0	0	0	0	0	0	0	49	0	0
d__Bacteria; p__Bacteroidota; c__Bacteroidia; o__Chitinophagales; f__Chitinophagaceae; g__uncultured; s__uncultured_Bacteroidetes	0	0	0	0	0	0	0	0	69	0
d__Bacteria; p__Acidobacteriota; c__Blastocatellia; o__Blastocatellales; f__Blastocatellaceae; g__uncultured	41	0	0	0	0	0	0	0	0	0
d__Bacteria; p__Verrucomicrobiota; c__Verrucomicrobiae; o__Opitutales; f__Opitutaceae; g__Lacunisphaera	25	0	0	0	25	0	0	0	0	0
d__Bacteria; p__Proteobacteria; c__Gammaproteobacteria; o__PLTA13; f__PLTA13; g__PLTA13; s__uncultured_bacterium	16	0	0	0	36	0	0	0	0	0
d__Bacteria; p__Chloroflexi; c__Anaerolineae; o__Anaerolineales; f__Anaerolineaceae; g__uncultured	0	28	0	0	40	0	0	0	0	0
d__Bacteria; p__Bacteroidota; c__Bacteroidia; o__Sphingobacteriales; f__Sphingobacteriaceae; g__Mucilaginibacter	0	0	11	0	0	0	0	0	0	0
d__Bacteria; p__Proteobacteria; c__Alphaproteobacteria; o__uncultured; f__uncultured; g__uncultured; s__bacterium_enrichment	0	0	13	0	0	0	0	0	12	0
d__Bacteria; p__Actinobacteriota; c__Thermoleophilia; o__Gaiellales; f__Gaiellaceae; g__Gaiella	0	0	0	37	0	0	0	0	0	0
d__Bacteria; p__Proteobacteria; c__Alphaproteobacteria; o__Rhizobiales; f__Hyphomicrobiaceae; g__Pedomicrobium; s__uncultured_bacterium	0	0	0	29	0	0	0	0	0	0
d__Bacteria; p__Acidobacteriota; c__Vicinamibacteria; o__Vicinamibacterales; f__uncultured; g__uncultured; s__uncultured_Acidobacteriaceae	0	0	0	10	0	0	0	0	49	0
d__Bacteria; p__Patescibacteria; c__Saccharimonadia; o__Saccharimonadales; f__LWQ8; g__LWQ8; s__uncultured_bacterium	25	0	0	0	12	0	0	0	0	0
d__Bacteria; p__Proteobacteria; c__Alphaproteobacteria; o__Sphingomonadales; f__Sphingomonadaceae	22	23	0	0	0	0	0	0	0	0
d__Bacteria; p__Bacteroidota; c__Bacteroidia; o__Cytophagales; f__Microscillaceae; g__uncultured; s__uncultured_soil	8	0	9	14	0	0	0	0	0	0
d__Archaea; p__Thermoplasmatota; c__Thermoplasmata; o__uncultured; f__uncultured; g__uncultured; s__uncultured_archaeon	0	0	6	12	14	0	0	0	0	0
d__Bacteria; p__Proteobacteria; c__Alphaproteobacteria; o__Sphingomonadales; f__Sphingomonadaceae; g__Sphingomonas	0	0	0	34	0	0	0	0	0	0
d__Bacteria; p__Bacteroidota; c__Bacteroidia; o__Chitinophagales; f__Chitinophagaceae; g__uncultured	0	0	0	0	0	0	34	0	66	0
d__Bacteria; p__Bacteroidota; c__Bacteroidia; o__Sphingobacteriales; f__Sphingobacteriaceae; g__Mucilaginibacter	36	0	0	0	0	0	0	0	0	0
d__Bacteria; p__Actinobacteriota; c__Acidimicrobiia; o__Microtrichales; f__Ilumatobacteraceae; g__uncultured	0	16	0	31	0	0	0	0	0	0
d__Bacteria; p__Patescibacteria; c__Saccharimonadia; o__Saccharimonadales; f__S32; g__TM7; s__uncultured_bacterium	0	0	18	0	12	0	0	0	0	0
d__Bacteria; p__Myxococcota; c__bacteriap25; o__bacteriap25; f__bacteriap25; g__bacteriap25; s__uncultured_Syntrophobacterales	0	0	9	0	0	0	19	0	17	0
d__Bacteria; p__Proteobacteria; c__Gammaproteobacteria; o__Burkholderiales; f__SC-I-84; g__SC-I-84; s__beta_proteobacterium	0	0	1	0	8	0	0	0	36	0
d__Bacteria; p__Proteobacteria; c__Alphaproteobacteria; o__Azospirillales; f__uncultured; g__uncultured; s__uncultured_Rhodospirillaceae	0	0	0	41	0	0	0	0	0	0
d__Bacteria; p__Planctomycetota; c__Phycisphaerae; o__Tepidisphaerales; f__WD2101_soil_group; g__WD2101_soil_group	0	0	0	26	0	63	0	0	0	0
d__Bacteria; p__Acidobacteriota; c__Blastocatellia; o__11-24; f__11-24; g__11-24; s__uncultured_Acidobacteria	0	0	0	7	14	0	0	24	0	65
d__Bacteria; p__Chloroflexi; c__Chloroflexia; o__Chloroflexales; f__Roseiflexaceae; g__uncultured; s__uncultured_bacterium	0	0	0	0	0	0	34	35	0	0
d__Bacteria; p__Gemmatimonadota; c__Gemmatimonadetes; o__Gemmatimonadales; f__Gemmatimonadaceae; g__uncultured; s__uncultured_Gemmatimonadales	0	0	0	0	0	0	0	59	0	0
d__Bacteria; p__Myxococcota; c__bacteriap25; o__bacteriap25; f__bacteriap25; g__bacteriap25	33	0	0	0	0	0	0	0	0	0
d__Bacteria; p__Acidobacteriota; c__Acidobacteriae; o__Bryobacterales; f__Bryobacteraceae; g__Bryobacter	35	0	0	0	0	0	0	0	0	0
d__Bacteria; p__Chloroflexi; c__Gitt-GS-136; o__Gitt-GS-136; f__Gitt-GS-136; g__Gitt-GS-136; s__uncultured_bacterium	13	0	0	0	0	0	0	0	34	0
d__Bacteria; p__Proteobacteria; c__Gammaproteobacteria; o__Pseudomonadales; f__Pseudomonadaceae; g__Pseudomonas	18	0	0	25	0	0	0	0	0	0
d__Bacteria; p__Planctomycetota; c__OM190; o__OM190; f__OM190; g__OM190; s__uncultured_bacterium	5	0	9	0	0	0	0	0	0	0
d__Bacteria; p__Proteobacteria; c__Alphaproteobacteria; o__Rhizobiales; f__Hyphomicrobiaceae; g__Pedomicrobium; s__uncultured_bacterium	0	0	12	0	12	0	0	10	0	0
d__Bacteria; p__Actinobacteriota; c__Actinobacteria; o__Streptomycetales; f__Streptomycetaceae; g__Streptomyces	0	0	14	0	0	0	0	0	0	0
d__Bacteria; p__Planctomycetota; c__Planctomycetes; o__Planctomycetales; f__uncultured; g__uncultured; s__uncultured_bacterium	0	0	20	0	0	0	0	0	0	0
d__Bacteria; p__Bacteroidota; c__Bacteroidia; o__Chitinophagales; f__Chitinophagaceae; g__Terrimonas	0	0	15	0	0	0	0	0	0	0
d__Bacteria; p__Firmicutes; c__Bacilli; o__Bacillales; f__Bacillaceae; g__Bacillus	0	0	11	9	15	0	0	0	0	0
d__Bacteria; p__Acidobacteriota; c__Vicinamibacteria; o__Vicinamibacterales; f__Vicinamibacteraceae; g__Vicinamibacteraceae	0	0	5	0	0	0	61	0	0	0
d__Bacteria; p__Bacteroidota; c__Bacteroidia; o__Sphingobacteriales; f__AKYH767; g__AKYH767; s__uncultured_bacterium	0	0	0	17	35	0	0	0	0	0
d__Bacteria; p__Planctomycetota; c__Planctomycetes; o__Gemmatales; f__Gemmataceae	0	0	0	6	0	0	51	16	0	0
d__Bacteria; p__Proteobacteria; c__Alphaproteobacteria; o__Rhizobiales; f__Devosiaceae; g__Devosia	0	0	0	0	63	0	0	0	0	0
d__Bacteria; p__Planctomycetota; c__Planctomycetes; o__Pirellulales; f__Pirellulaceae; g__Pirellula; s__uncultured_bacterium	0	0	0	0	0	0	0	39	34	0
d__Bacteria; p__Verrucomicrobiota; c__Verrucomicrobiae; o__Pedosphaerales; f__Pedosphaeraceae; g__Pedosphaeraceae; s__uncultured_soil	32	0	0	0	0	0	0	0	0	0
d__Bacteria; p__Acidobacteriota; c__Vicinamibacteria; o__Vicinamibacterales; f__uncultured; g__uncultured; s__uncultured_bacterium	0	37	15	0	0	0	0	0	0	0
d__Bacteria; p__Chloroflexi; c__Chloroflexia; o__Thermomicrobiales; f__JG30-KF-CM45; g__JG30-KF-CM45	0	25	5	0	0	0	0	0	0	33
d__Bacteria; p__Acidobacteriota; c__Acidobacteriae; o__PAUC26f; f__PAUC26f; g__PAUC26f; s__metagenome	0	13	15	0	0	0	0	0	0	0
d__Bacteria; p__Proteobacteria; c__Gammaproteobacteria; o__Burkholderiales; f__Methylophilaceae; g__MM2; s__uncultured_bacterium	0	0	12	0	0	0	0	0	0	0
d__Bacteria; p__Patescibacteria; c__Parcubacteria; o__Candidatus_Adlerbacteria; f__Candidatus_Adlerbacteria; g__Candidatus_Adlerbacteria; s__uncultured_bacterium	0	0	0	37	0	0	0	0	0	0
d__Bacteria; p__Planctomycetota; c__Planctomycetes; o__Planctomycetales; f__Rubinisphaeraceae; g__SH-PL14; s__uncultured_Planctomycetaceae	0	0	0	19	19	0	0	0	0	0
d__Bacteria; p__Planctomycetota; c__Phycisphaerae; o__Tepidisphaerales; f__WD2101_soil_group; g__WD2101_soil_group	0	0	0	0	31	0	0	34	0	0
d__Bacteria; p__Bacteroidota; c__Bacteroidia; o__Cytophagales; f__Microscillaceae; g__Ohtaekwangia; s__uncultured_bacterium	0	0	0	0	0	125	0	0	0	0
d__Bacteria; p__Bacteroidota; c__Bacteroidia; o__Chitinophagales; f__Chitinophagaceae; g__Chitinophaga; s__Chitinophaga_sp.	0	0	0	0	0	11	0	53	0	0
d__Bacteria; p__Planctomycetota; c__Planctomycetes; o__Pirellulales; f__Pirellulaceae; g__Pirellula; s__uncultured_bacterium	0	0	0	0	0	0	0	0	70	0
d__Bacteria; p__Verrucomicrobiota; c__Verrucomicrobiae; o__Opitutales; f__Opitutaceae; g__Opitutus	20	0	0	0	14	0	0	0	19	0
d__Bacteria; p__Acidobacteriota; c__Vicinamibacteria; o__Vicinamibacterales; f__Vicinamibacteraceae; g__Vicinamibacteraceae	0	16	0	0	0	0	0	0	51	0
d__Bacteria; p__Bacteroidota; c__Bacteroidia; o__Flavobacteriales; f__NS9_marine_group; g__NS9_marine_group; s__metagenome	0	0	11	6	0	0	5	0	11	0
d__Bacteria; p__Planctomycetota; c__Phycisphaerae; o__Tepidisphaerales; f__WD2101_soil_group; g__WD2101_soil_group	0	0	0	45	0	0	0	0	0	0
d__Bacteria; p__Proteobacteria; c__Gammaproteobacteria; o__Burkholderiales; f__Nitrosomonadaceae; g__MND1	0	0	0	0	64	0	0	0	0	0
d__Bacteria; p__Bacteroidota; c__Bacteroidia; o__Sphingobacteriales; f__Sphingobacteriaceae; g__Sphingobacterium	0	0	0	0	0	0	99	0	0	0
d__Bacteria; p__Bacteroidota; c__Bacteroidia; o__Flavobacteriales; f__Flavobacteriaceae; g__Confluentibacter; s__uncultured_bacterium	0	0	0	0	0	0	110	0	0	0
d__Bacteria; p__Bacteroidota; c__Bacteroidia; o__Cytophagales; f__Microscillaceae; g__uncultured	37	0	0	0	0	0	0	0	0	0
d__Bacteria; p__Acidobacteriota; c__Acidobacteriae; o__PAUC26f; f__PAUC26f; g__PAUC26f	14	0	9	15	0	0	0	0	0	0
d__Bacteria; p__Proteobacteria; c__Gammaproteobacteria; o__Gammaproteobacteria_Incertae_Sedis; f__Unknown_Family; g__Acidibacter; s__uncultured_proteobacterium	11	0	5	0	0	0	0	12	15	0
d__Bacteria; p__Dependentiae; c__Babeliae; o__Babeliales; f__Babeliales; g__Babeliales; s__uncultured_Candidatus	0	4	14	0	0	0	0	0	0	0
d__Bacteria; p__Acidobacteriota; c__Subgroup_18; o__Subgroup_18; f__Subgroup_18; g__Subgroup_18; s__uncultured_bacterium	0	0	16	0	0	0	0	0	0	0
d__Bacteria; p__Chloroflexi; c__Anaerolineae; o__Anaerolineales; f__Anaerolineaceae; g__uncultured	0	0	21	0	0	0	0	0	0	0
d__Bacteria; p__Patescibacteria; c__Saccharimonadia; o__Saccharimonadales; f__Saccharimonadales; g__Saccharimonadales	0	0	0	0	0	0	0	62	0	0
d__Bacteria; p__Acidobacteriota; c__Vicinamibacteria; o__Vicinamibacterales; f__Vicinamibacteraceae; g__Vicinamibacteraceae	30	0	0	0	0	0	0	0	0	0
d__Bacteria; p__Chloroflexi; c__Gitt-GS-136; o__Gitt-GS-136; f__Gitt-GS-136; g__Gitt-GS-136	30	0	0	0	0	0	0	0	0	0
d__Bacteria; p__Acidobacteriota; c__Acidobacteriae; o__Acidobacteriales; f__uncultured; g__uncultured	0	0	10	0	0	0	0	0	0	0
d__Bacteria; p__Dependentiae; c__Babeliae; o__Babeliales; f__Vermiphilaceae; g__Vermiphilaceae; s__metagenome	0	0	11	9	0	0	0	0	0	0
d__Bacteria; p__Planctomycetota; c__Planctomycetes; o__Pirellulales; f__Pirellulaceae; g__Pir4_lineage; s__uncultured_bacterium	0	0	13	0	0	0	0	33	0	0
d__Archaea; p__Thermoplasmatota; c__Thermoplasmata; o__uncultured; f__uncultured; g__uncultured; s__uncultured_Thermoplasmatales	0	0	0	51	0	0	0	0	0	0
d__Bacteria; p__Actinobacteriota; c__Thermoleophilia; o__Gaiellales; f__Gaiellaceae; g__Gaiella; s__uncultured_actinobacterium	0	0	0	39	0	0	0	0	0	0
d__Bacteria; p__Planctomycetota; c__Planctomycetes; o__Pirellulales; f__Pirellulaceae; g__Pir4_lineage	16	0	11	0	0	0	0	0	0	0
d__Bacteria; p__Bacteroidota; c__Bacteroidia; o__Cytophagales; f__Microscillaceae; g__Ohtaekwangia	8	0	10	0	0	0	0	0	0	0
d__Bacteria; p__Patescibacteria; c__Parcubacteria; o__Candidatus_Nomurabacteria; f__Candidatus_Nomurabacteria; g__Candidatus_Nomurabacteria; s__uncultured_bacterium	0	0	15	0	0	0	0	0	0	0
d__Bacteria; p__Bacteroidota; c__Bacteroidia; o__Sphingobacteriales; f__env.OPS_17; g__env.OPS_17	0	0	24	0	0	0	0	0	0	0
d__Bacteria; p__Bacteroidota; c__Bacteroidia; o__Chitinophagales; f__Chitinophagaceae; g__Flavisolibacter; s__uncultured_Chitinophagaceae	0	0	13	6	0	0	0	0	0	0
d__Bacteria; p__Acidobacteriota; c__Vicinamibacteria; o__Vicinamibacterales; f__Vicinamibacteraceae; g__Vicinamibacteraceae; s__uncultured_organism	0	0	15	0	18	0	0	0	0	0
d__Bacteria; p__Chloroflexi; c__Chloroflexia; o__Thermomicrobiales; f__AKYG1722; g__AKYG1722; s__uncultured_Alphaproteobacteria	0	0	6	0	0	55	0	0	0	0
d__Bacteria; p__Verrucomicrobiota; c__Verrucomicrobiae; o__Chthoniobacterales; f__Xiphinematobacteraceae; g__Candidatus_Xiphinematobacter; s__metagenome	0	0	0	0	0	64	0	0	33	0
d__Bacteria; p__Patescibacteria; c__WWE3; o__WWE3; f__WWE3; g__WWE3; s__bacterium_enrichment	30	0	0	0	0	0	0	0	0	0
d__Bacteria; p__Proteobacteria; c__Gammaproteobacteria; o__Burkholderiales; f__TRA3-20; g__TRA3-20	14	38	0	0	0	0	0	0	0	0
d__Bacteria; p__Chloroflexi; c__Ktedonobacteria; o__C0119; f__C0119; g__C0119	0	0	16	0	0	0	0	0	0	0
d__Bacteria; p__Planctomycetota; c__Planctomycetes; o__Gemmatales; f__Gemmataceae; g__uncultured	0	0	20	0	0	0	0	0	0	0
d__Bacteria; p__Proteobacteria; c__Alphaproteobacteria; o__Rhodospirillales; f__uncultured; g__uncultured; s__metagenome	0	0	18	0	0	0	0	0	0	0
d__Bacteria; p__Acidobacteriota; c__Blastocatellia; o__11-24; f__11-24; g__11-24; s__uncultured_bacterium	0	0	13	0	0	0	0	0	20	0
d__Bacteria; p__Acidobacteriota; c__Vicinamibacteria; o__Vicinamibacterales; f__uncultured; g__uncultured; s__uncultured_Acidobacteriaceae	0	0	10	0	20	0	0	0	0	0
d__Bacteria; p__Acidobacteriota; c__Blastocatellia; o__Blastocatellales; f__Blastocatellaceae	0	0	9	0	0	0	0	0	28	0
d__Bacteria; p__Chloroflexi; c__Anaerolineae; o__Caldilineales; f__Caldilineaceae; g__uncultured; s__uncultured_bacterium	0	0	0	56	0	0	0	0	0	0
d__Bacteria; p__Planctomycetota; c__Planctomycetes; o__Pirellulales; f__Pirellulaceae; g__uncultured; s__uncultured_bacterium	0	0	0	0	0	0	0	66	0	0
d__Bacteria; p__Bacteroidota; c__Kapabacteria; o__Kapabacteriales; f__Kapabacteriales; g__Kapabacteriales; s__uncultured_bacterium	26	0	0	0	0	0	0	0	0	0
d__Bacteria; p__Acidobacteriota; c__Acidobacteriae; o__PAUC26f; f__PAUC26f; g__PAUC26f; s__metagenome	0	0	15	0	0	0	0	0	0	0
d__Bacteria; p__Cyanobacteria; c__Vampirivibrionia; o__Vampirovibrionales; f__Vampirovibrionales; g__Vampirovibrionales; s__uncultured_bacterium	0	0	10	0	0	0	0	0	0	0
d__Bacteria; p__Planctomycetota; c__Planctomycetes; o__Pirellulales; f__Pirellulaceae; g__uncultured; s__uncultured_soil	0	0	0	48	0	0	0	0	0	0
d__Bacteria; p__Proteobacteria; c__Alphaproteobacteria; o__Caulobacterales; f__Hyphomonadaceae; g__SWB02	0	0	0	0	59	0	0	0	7	0
d__Bacteria; p__Actinobacteriota; c__Thermoleophilia; o__Gaiellales; f__Gaiellaceae; g__Gaiella	0	0	0	0	0	47	56	0	0	0
d__Bacteria; p__Bacteroidota; c__Bacteroidia; o__Chitinophagales; f__Chitinophagaceae; g__uncultured	29	0	0	0	0	0	0	0	0	0
d__Bacteria; p__Bacteroidota; c__Rhodothermia; o__Rhodothermales; f__Rhodothermaceae; g__uncultured; s__uncultured_bacterium	34	0	0	14	0	0	0	0	0	0
d__Bacteria; p__Patescibacteria; c__Gracilibacteria; o__Candidatus_Peregrinibacteria; f__Candidatus_Peregrinibacteria; g__Candidatus_Peregrinibacteria; s__uncultured_bacterium	13	0	0	0	34	0	0	0	0	0
d__Bacteria; p__Proteobacteria; c__Gammaproteobacteria; o__Burkholderiales; f__Nitrosomonadaceae; g__Nitrosospira	0	66	0	0	0	0	0	0	0	0
d__Bacteria; p__Planctomycetota; c__Planctomycetes; o__Planctomycetales; f__Rubinisphaeraceae; g__SH-PL14; s__uncultured_Planctomycetaceae	0	0	20	0	0	0	0	0	0	0
d__Bacteria; p__Actinobacteriota; c__Actinobacteria; o__Streptomycetales; f__Streptomycetaceae; g__Streptomyces	0	0	13	0	0	0	0	0	0	0
d__Bacteria; p__Proteobacteria; c__Gammaproteobacteria; o__Burkholderiales; f__TRA3-20; g__TRA3-20	0	0	17	0	0	0	0	0	0	0
d__Bacteria; p__Actinobacteriota; c__Actinobacteria; o__Pseudonocardiales; f__Pseudonocardiaceae	0	0	9	0	19	0	0	0	0	0
d__Bacteria; p__Actinobacteriota; c__MB-A2-108; o__MB-A2-108; f__MB-A2-108; g__MB-A2-108; s__uncultured_Actinomycetales	0	0	0	38	0	0	0	0	0	0
d__Bacteria; p__Planctomycetota; c__Planctomycetes; o__Planctomycetales; f__Rubinisphaeraceae; g__SH-PL14	0	0	0	0	0	0	0	60	0	0
d__Bacteria; p__Acidobacteriota; c__Vicinamibacteria; o__Vicinamibacterales; f__uncultured; g__uncultured	25	0	0	0	0	0	0	0	0	0
d__Bacteria; p__Acidobacteriota; c__Vicinamibacteria; o__Vicinamibacterales; f__uncultured; g__uncultured	38	0	0	0	0	0	0	0	0	0
d__Bacteria; p__Verrucomicrobiota; c__Verrucomicrobiae; o__Pedosphaerales; f__Pedosphaeraceae; g__Pedosphaeraceae; s__uncultured_soil	0	0	16	0	0	0	0	0	0	0
d__Bacteria; p__Planctomycetota; c__Planctomycetes; o__Pirellulales; f__Pirellulaceae; g__Pirellula	0	0	0	37	0	0	0	0	0	0
d__Bacteria; p__Actinobacteriota; c__Actinobacteria; o__Corynebacteriales; f__Mycobacteriaceae; g__Mycobacterium	0	0	0	0	0	0	92	0	0	0
d__Bacteria; p__Chloroflexi; c__Anaerolineae; o__SBR1031; f__SBR1031; g__SBR1031; s__uncultured_bacterium	5	0	11	0	0	0	0	0	0	0
d__Bacteria; p__Proteobacteria; c__Alphaproteobacteria; o__Micropepsales; f__Micropepsaceae; g__uncultured; s__uncultured_Alphaproteobacteria	0	43	0	0	7	0	0	0	0	0
d__Bacteria; p__Patescibacteria; c__Parcubacteria; o__Parcubacteria; f__Parcubacteria; g__Parcubacteria; s__uncultured_soil	0	0	17	0	0	0	0	0	0	0
d__Bacteria; p__Patescibacteria; c__Microgenomatia; o__Candidatus_Pacebacteria; f__Candidatus_Pacebacteria; g__Candidatus_Pacebacteria; s__uncultured_bacterium	0	0	17	0	0	0	0	0	0	0
d__Bacteria; p__Planctomycetota; c__Phycisphaerae; o__Tepidisphaerales; f__WD2101_soil_group; g__WD2101_soil_group	0	0	0	11	0	0	0	0	39	0
d__Bacteria; p__Verrucomicrobiota; c__Verrucomicrobiae; o__Pedosphaerales; f__Pedosphaeraceae; g__Pedosphaeraceae; s__uncultured_soil	0	0	0	0	0	0	18	30	23	0
d__Bacteria; p__Bacteroidota; c__Bacteroidia; o__Sphingobacteriales; f__env.OPS_17; g__env.OPS_17	25	10	0	0	0	0	0	0	0	0
d__Bacteria; p__Verrucomicrobiota; c__Verrucomicrobiae; o__Verrucomicrobiales; f__Verrucomicrobiaceae; g__Verrucomicrobium; s__Verrucomicrobium_spinosum	25	0	5	0	0	0	0	0	0	0
d__Bacteria; p__Acidobacteriota; c__Vicinamibacteria; o__Vicinamibacterales	0	0	0	26	0	54	0	0	0	0
d__Bacteria; p__Gemmatimonadota; c__Gemmatimonadetes; o__Gemmatimonadales; f__Gemmatimonadaceae; g__Gemmatimonas	0	0	0	0	0	127	0	0	0	0
d__Bacteria; p__Planctomycetota; c__Planctomycetes; o__Gemmatales; f__Gemmataceae; g__uncultured; s__uncultured_soil	0	8	14	0	0	0	0	0	0	0
d__Bacteria; p__Patescibacteria; c__Microgenomatia; o__Candidatus_Pacebacteria; f__Candidatus_Pacebacteria; g__Candidatus_Pacebacteria; s__uncultured_bacterium	0	0	19	0	0	0	0	0	0	0
d__Bacteria; p__Verrucomicrobiota; c__Verrucomicrobiae; o__Pedosphaerales; f__Pedosphaeraceae; g__uncultured; s__metagenome	0	0	13	0	8	0	0	0	0	0
d__Bacteria; p__Actinobacteriota; c__Actinobacteria; o__Corynebacteriales; f__Mycobacteriaceae; g__Mycobacterium	0	0	10	19	0	0	0	0	0	29
d__Bacteria; p__Chloroflexi; c__Dehalococcoidia; o__S085; f__S085; g__S085; s__uncultured_bacterium	0	0	2	0	15	0	19	0	0	33
d__Bacteria; p__Proteobacteria; c__Alphaproteobacteria; o__Caulobacterales; f__Hyphomonadaceae; g__SWB02	0	0	0	43	0	0	0	0	0	0
d__Bacteria; p__Acidobacteriota; c__Vicinamibacteria; o__Vicinamibacterales; f__uncultured; g__uncultured; s__uncultured_Acidobacteriaceae	0	0	0	24	26	0	0	0	0	0
d__Bacteria; p__Acidobacteriota; c__Vicinamibacteria; o__Vicinamibacterales; f__uncultured; g__uncultured	0	0	0	23	0	0	0	26	0	0
d__Bacteria; p__Chloroflexi; c__Dehalococcoidia; o__S085; f__S085; g__S085; s__uncultured_bacterium	0	0	0	0	0	0	0	26	41	0
d__Bacteria; p__Gemmatimonadota; c__Gemmatimonadetes; o__Gemmatimonadales; f__Gemmatimonadaceae; g__uncultured	36	0	0	0	0	0	0	0	0	0
d__Bacteria; p__Proteobacteria; c__Alphaproteobacteria; o__Rhodobacterales; f__Rhodobacteraceae; g__Limibaculum; s__uncultured_bacterium	0	0	20	0	0	0	0	0	0	0
d__Bacteria; p__Proteobacteria; c__Alphaproteobacteria; o__Rhizobiales; f__Hyphomicrobiaceae; g__Hyphomicrobium	0	0	15	16	0	0	0	0	0	0
d__Bacteria; p__Actinobacteriota; c__Thermoleophilia; o__Gaiellales; f__uncultured; g__uncultured	38	0	0	0	0	0	0	0	0	0
d__Bacteria; p__Planctomycetota; c__Phycisphaerae; o__Phycisphaerales; f__Phycisphaeraceae; g__AKYG587; s__uncultured_bacterium	28	0	0	0	0	0	0	0	0	0
d__Bacteria; p__Planctomycetota; c__Phycisphaerae; o__Tepidisphaerales; f__WD2101_soil_group; g__WD2101_soil_group	31	0	0	0	0	0	0	0	0	0
d__Bacteria; p__Bacteroidota; c__Bacteroidia; o__Chitinophagales; f__Chitinophagaceae; g__Flavitalea; s__uncultured_bacterium	22	0	0	0	0	25	0	0	0	0
d__Bacteria; p__Verrucomicrobiota; c__Verrucomicrobiae; o__Opitutales; f__Opitutaceae; g__uncultured; s__uncultured_Opitutus	19	0	0	20	0	0	0	0	0	0
d__Bacteria; p__Acidobacteriota; c__Vicinamibacteria; o__Vicinamibacterales; f__Vicinamibacteraceae; g__Vicinamibacteraceae	15	0	7	0	0	0	0	0	0	0
d__Bacteria; p__Chloroflexi; c__Ktedonobacteria; o__C0119; f__C0119; g__C0119; s__uncultured_soil	15	0	0	15	12	0	0	0	0	0
d__Bacteria; p__Acidobacteriota; c__Blastocatellia; o__11-24; f__11-24; g__11-24; s__uncultured_Acidobacteria	11	0	2	0	0	16	0	0	14	0
d__Bacteria; p__Planctomycetota; c__Planctomycetes; o__Planctomycetales; f__Gimesiaceae; g__uncultured; s__uncultured_bacterium	4	0	5	0	0	0	11	7	0	16
d__Bacteria; p__Proteobacteria; c__Gammaproteobacteria; o__Burkholderiales; f__SC-I-84; g__SC-I-84	0	65	0	0	0	0	0	0	0	0
d__Bacteria; p__Planctomycetota; c__Phycisphaerae; o__Tepidisphaerales; f__WD2101_soil_group; g__WD2101_soil_group	0	20	0	0	0	0	0	0	52	0
d__Bacteria; p__Acidobacteriota; c__Vicinamibacteria; o__Vicinamibacterales; f__Vicinamibacteraceae; g__Vicinamibacteraceae	0	0	15	0	0	0	0	0	0	0
d__Bacteria; p__Planctomycetota; c__Planctomycetes; o__Planctomycetales; f__Rubinisphaeraceae; g__Planctomicrobium; s__uncultured_bacterium	0	0	0	41	0	0	0	0	0	0
d__Bacteria; p__Acidobacteriota; c__Vicinamibacteria; o__Vicinamibacterales; f__uncultured; g__uncultured; s__uncultured_bacterium	0	0	0	44	0	0	0	0	0	0
d__Bacteria; p__Acidobacteriota; c__Blastocatellia; o__Blastocatellales; f__Blastocatellaceae; g__OLB17; s__uncultured_Acidobacteria	0	0	0	0	0	0	61	0	17	41
d__Bacteria; p__Actinobacteriota; c__Thermoleophilia; o__Solirubrobacterales; f__67-14; g__67-14; s__uncultured_bacterium	23	0	0	0	0	0	26	0	0	0
d__Bacteria; p__Planctomycetota; c__OM190; o__OM190; f__OM190; g__OM190	11	0	0	28	0	0	0	0	0	0
d__Bacteria; p__Planctomycetota; c__Planctomycetes; o__Planctomycetales; f__uncultured; g__uncultured; s__uncultured_bacterium	9	0	4	12	0	0	0	9	0	0
d__Bacteria; p__Acidobacteriota; c__Holophagae; o__Subgroup_7; f__Subgroup_7; g__Subgroup_7	0	0	12	0	0	0	0	0	0	0
d__Bacteria; p__Firmicutes; c__Bacilli; o__Bacillales; f__Bacillaceae; g__Bacillus	0	0	13	0	0	0	0	0	0	0
d__Bacteria; p__Acidobacteriota; c__Holophagae; o__Subgroup_7; f__Subgroup_7; g__Subgroup_7	0	0	19	12	0	0	0	0	0	0
d__Bacteria; p__Proteobacteria; c__Alphaproteobacteria; o__Rhizobiales; f__Xanthobacteraceae	0	0	9	0	0	0	0	17	0	0
d__Bacteria; p__Patescibacteria; c__ABY1; o__Candidatus_Magasanikbacteria; f__Candidatus_Magasanikbacteria; g__Candidatus_Magasanikbacteria; s__Candidatus_Uhrbacteria	0	0	0	0	61	0	0	0	0	0
d__Bacteria; p__Actinobacteriota; c__MB-A2-108; o__MB-A2-108; f__MB-A2-108; g__MB-A2-108	0	0	0	0	59	0	0	0	0	0
d__Bacteria; p__Patescibacteria; c__Parcubacteria; o__Candidatus_Adlerbacteria; f__Candidatus_Adlerbacteria; g__Candidatus_Adlerbacteria; s__uncultured_bacterium	0	0	0	0	0	0	0	0	62	0
d__Bacteria; p__Proteobacteria; c__Alphaproteobacteria; o__Sphingomonadales; f__Sphingomonadaceae; g__Novosphingobium	29	0	0	0	0	0	0	0	0	0
d__Bacteria; p__Bacteroidota; c__Bacteroidia; o__Chitinophagales; f__37-13; g__37-13; s__uncultured_bacterium	12	0	8	0	14	0	0	0	0	0
d__Bacteria; p__Proteobacteria; c__Alphaproteobacteria; o__uncultured; f__uncultured; g__uncultured; s__uncultured_bacterium	0	0	16	0	0	0	0	0	0	0
d__Bacteria; p__Bacteroidota; c__Bacteroidia; o__Sphingobacteriales; f__env.OPS_17; g__env.OPS_17; s__uncultured_Bacteroidetes	0	0	16	0	0	0	0	0	0	0
d__Bacteria; p__Hydrogenedentes; c__Hydrogenedentia; o__Hydrogenedentiales; f__Hydrogenedensaceae; g__Hydrogenedensaceae; s__uncultured_bacterium	0	0	12	0	11	0	0	0	0	0
d__Bacteria; p__Proteobacteria; c__Gammaproteobacteria; o__Burkholderiales; f__Nitrosomonadaceae; g__MND1	0	0	6	14	0	0	0	0	0	0
d__Bacteria; p__Verrucomicrobiota; c__Verrucomicrobiae; o__Opitutales; f__Opitutaceae	0	0	0	41	0	0	0	0	0	0
d__Bacteria; p__Bacteroidota; c__Bacteroidia; o__Chitinophagales; f__Chitinophagaceae; g__Flavisolibacter; s__Flavisolibacter_ginsengisoli	0	0	0	0	0	29	32	0	10	54
d__Bacteria; p__Planctomycetota; c__Planctomycetes; o__Pirellulales; f__Pirellulaceae; g__Pirellula; s__uncultured_Planctomycetales	37	0	0	0	0	0	0	0	0	0
d__Bacteria; p__Firmicutes; c__Bacilli; o__Bacillales; f__Bacillaceae; g__Bacillus	23	0	0	0	9	0	0	0	28	0
d__Bacteria; p__Planctomycetota; c__Planctomycetes; o__Pirellulales; f__Pirellulaceae; g__Rhodopirellula; s__bacterium_WH5-6	13	0	10	0	10	0	0	0	0	0
d__Bacteria; p__Chloroflexi; c__Dehalococcoidia; o__S085; f__S085; g__S085	7	0	15	0	0	0	0	0	0	0
d__Bacteria; p__Actinobacteriota; c__Thermoleophilia; o__Solirubrobacterales; f__67-14; g__67-14; s__uncultured_bacterium	0	0	17	0	0	0	0	0	0	0
d__Bacteria; p__Chloroflexi; c__Anaerolineae; o__RBG-13-54-9; f__RBG-13-54-9; g__RBG-13-54-9; s__uncultured_sludge	0	0	19	0	8	0	0	0	0	0
d__Bacteria; p__Planctomycetota; c__Phycisphaerae; o__CCM11a; f__CCM11a; g__CCM11a; s__groundwater_metagenome	0	0	0	0	55	0	0	0	0	0
d__Bacteria; p__Planctomycetota; c__Phycisphaerae; o__Tepidisphaerales; f__WD2101_soil_group; g__WD2101_soil_group; s__uncultured_soil	0	0	0	0	0	0	0	57	0	0
d__Bacteria; p__Bacteroidota; c__Bacteroidia; o__Flavobacteriales; f__Flavobacteriaceae; g__Flavobacterium	21	0	0	0	0	0	0	0	0	0
d__Bacteria; p__Nitrospirota; c__Nitrospiria; o__Nitrospirales; f__Nitrospiraceae; g__Nitrospira	21	0	0	0	0	0	0	0	0	0
d__Bacteria; p__Patescibacteria; c__Saccharimonadia; o__Saccharimonadales; f__LWQ8; g__LWQ8; s__uncultured_bacterium	33	0	0	0	0	0	0	0	0	0
d__Bacteria; p__Gemmatimonadota; c__BD2-11_terrestrial_group; o__BD2-11_terrestrial_group; f__BD2-11_terrestrial_group; g__BD2-11_terrestrial_group; s__uncultured_soil	0	0	17	0	0	0	0	0	0	0
d__Bacteria; p__Patescibacteria; c__Dojkabacteria; o__Dojkabacteria; f__Dojkabacteria; g__Dojkabacteria; s__uncultured_bacterium	0	0	19	0	0	0	0	0	0	0
d__Bacteria; p__Patescibacteria; c__Parcubacteria	0	0	12	0	12	0	0	0	0	0
d__Bacteria; p__Actinobacteriota; c__Acidimicrobiia; o__IMCC26256; f__IMCC26256; g__IMCC26256	0	0	7	0	0	0	0	0	15	0
d__Bacteria; p__Planctomycetota; c__Phycisphaerae; o__Tepidisphaerales; f__WD2101_soil_group; g__WD2101_soil_group; s__uncultured_planctomycete	0	0	4	2	0	0	0	41	0	0
d__Bacteria; p__Gemmatimonadota; c__Gemmatimonadetes; o__Gemmatimonadales; f__Gemmatimonadaceae; g__uncultured	0	0	0	47	0	0	0	0	0	0
d__Bacteria; p__Planctomycetota; c__Phycisphaerae; o__Tepidisphaerales; f__WD2101_soil_group; g__WD2101_soil_group	0	0	0	0	48	0	0	0	0	0
d__Bacteria; p__Verrucomicrobiota; c__Verrucomicrobiae; o__Verrucomicrobiales; f__Verrucomicrobiaceae; g__Roseimicrobium; s__metagenome	0	0	0	0	0	0	0	58	0	0
d__Bacteria; p__Verrucomicrobiota; c__Verrucomicrobiae; o__Chthoniobacterales; f__Chthoniobacteraceae; g__Candidatus_Udaeobacter; s__unidentified_eubacterium	0	0	0	0	0	0	0	33	23	0
d__Bacteria; p__Acidobacteriota; c__Vicinamibacteria; o__Vicinamibacterales; f__Vicinamibacteraceae; g__Vicinamibacteraceae; s__uncultured_organism	20	0	10	0	0	0	0	0	0	0
d__Bacteria; p__Planctomycetota; c__Planctomycetes; o__Planctomycetales; f__Rubinisphaeraceae; g__SH-PL14	11	0	20	0	0	0	0	0	0	0
d__Bacteria; p__Chloroflexi; c__Chloroflexia; o__Thermomicrobiales; f__AKYG1722; g__AKYG1722; s__uncultured_Chloroflexi	0	64	0	0	0	0	0	0	0	0
d__Bacteria; p__Actinobacteriota; c__Actinobacteria; o__Micromonosporales; f__Micromonosporaceae	0	59	0	0	0	0	0	0	0	0
d__Bacteria; p__Proteobacteria; c__Gammaproteobacteria; o__Burkholderiales; f__Nitrosomonadaceae; g__MND1	0	15	0	27	0	0	0	0	0	0
d__Bacteria; p__Planctomycetota; c__Phycisphaerae; o__Phycisphaerales; f__Phycisphaeraceae; g__AKYG587; s__uncultured_bacterium	0	0	17	0	0	0	0	0	0	0
d__Bacteria; p__Proteobacteria; c__Alphaproteobacteria; o__Rhizobiales; f__Rhizobiales_Incertae_Sedis; g__Nordella	0	0	17	0	0	0	0	0	0	0
d__Bacteria; p__Chloroflexi; c__Chloroflexia; o__Thermomicrobiales; f__AKYG1722; g__AKYG1722; s__uncultured_bacterium	0	0	19	0	0	0	0	0	0	0
d__Bacteria; p__Chloroflexi; c__Chloroflexia; o__Thermomicrobiales; f__AKYG1722; g__AKYG1722; s__uncultured_bacterium	0	0	19	0	0	0	0	0	0	0
d__Bacteria; p__Chloroflexi; c__Anaerolineae; o__Caldilineales; f__Caldilineaceae; g__uncultured; s__uncultured_bacterium	0	0	9	0	0	0	0	0	0	0
d__Bacteria; p__Planctomycetota; c__Phycisphaerae; o__Tepidisphaerales; f__WD2101_soil_group; g__WD2101_soil_group; s__uncultured_planctomycete	0	0	13	0	0	0	0	0	0	0
d__Archaea; p__Thermoplasmatota; c__Thermoplasmata; o__uncultured; f__uncultured; g__uncultured; s__uncultured_Thermoplasmatales	0	0	24	0	0	0	0	0	0	0
d__Bacteria; p__Acidobacteriota; c__Vicinamibacteria; o__Vicinamibacterales; f__uncultured; g__uncultured; s__metagenome	0	0	17	0	0	0	0	0	0	0
d__Bacteria; p__Planctomycetota; c__Planctomycetes; o__Planctomycetales; f__uncultured; g__uncultured; s__uncultured_bacterium	0	0	0	38	0	0	0	0	0	0
d__Bacteria; p__NB1-j; c__NB1-j; o__NB1-j; f__NB1-j; g__NB1-j; s__uncultured_bacterium	0	0	0	29	14	0	0	0	0	0
d__Bacteria; p__Planctomycetota; c__Phycisphaerae; o__Tepidisphaerales; f__WD2101_soil_group; g__WD2101_soil_group; s__uncultured_bacterium	7	0	0	0	0	0	0	23	27	0
d__Bacteria; p__Proteobacteria; c__Gammaproteobacteria; o__Xanthomonadales; f__Rhodanobacteraceae; g__Chujaibacter; s__uncultured_bacterium	0	73	0	0	0	0	0	0	0	0
d__Bacteria; p__Chloroflexi; c__OLB14; o__OLB14; f__OLB14; g__OLB14; s__uncultured_bacterium	0	15	0	0	36	0	0	0	0	0
d__Bacteria; p__Proteobacteria; c__Alphaproteobacteria; o__Rhizobiales; f__Xanthobacteraceae; g__uncultured	0	0	14	0	0	0	0	0	0	0
d__Bacteria; p__Proteobacteria; c__Alphaproteobacteria; o__Sphingomonadales; f__Sphingomonadaceae; g__Ellin6055	0	0	12	0	0	0	0	0	0	0
d__Bacteria; p__Proteobacteria; c__Alphaproteobacteria; o__Rhizobiales; f__Methyloligellaceae; g__Methyloligellaceae; s__uncultured_bacterium	0	0	18	0	21	0	0	0	0	0
d__Bacteria; p__Chloroflexi; c__Anaerolineae; o__Anaerolineales; f__Anaerolineaceae; g__uncultured	0	0	9	8	0	0	11	0	0	0
d__Bacteria; p__Proteobacteria; c__Alphaproteobacteria; o__Micropepsales; f__Micropepsaceae; g__uncultured; s__metagenome	0	0	4	0	0	0	0	0	25	0
d__Bacteria; p__Actinobacteriota; c__Thermoleophilia; o__Solirubrobacterales; f__67-14; g__67-14	0	0	0	27	18	0	0	0	0	0
d__Bacteria; p__Firmicutes; c__Bacilli; o__Bacillales; f__Bacillaceae; g__Bacillus	0	0	0	16	28	0	0	0	19	0
d__Bacteria; p__Bacteroidota; c__Bacteroidia; o__Cytophagales; f__Spirosomaceae; g__Dyadobacter; s__Dyadobacter_fermentans	0	0	0	0	63	0	0	0	0	0
d__Bacteria; p__Actinobacteriota; c__Actinobacteria; o__Streptomycetales; f__Streptomycetaceae; g__Streptomyces	0	0	0	0	0	0	0	0	60	0
d__Bacteria; p__Chloroflexi; c__OLB14; o__OLB14; f__OLB14; g__OLB14; s__uncultured_bacterium	29	0	0	0	0	0	0	0	0	0
d__Bacteria; p__Planctomycetota; c__Phycisphaerae; o__Tepidisphaerales; f__WD2101_soil_group; g__WD2101_soil_group; s__uncultured_bacterium	0	0	17	0	0	0	0	0	0	0
d__Bacteria; p__Proteobacteria; c__Gammaproteobacteria; o__Steroidobacterales; f__Woeseiaceae; g__Woeseia	0	0	12	0	15	0	0	0	0	0
d__Bacteria; p__Planctomycetota; c__Planctomycetes; o__Gemmatales; f__Gemmataceae; g__uncultured; s__uncultured_bacterium	0	0	0	45	0	0	0	0	0	0
d__Bacteria; p__Actinobacteriota; c__Thermoleophilia; o__Gaiellales; f__Gaiellaceae; g__Gaiella; s__uncultured_actinobacterium	0	0	0	0	0	95	0	0	0	54
d__Bacteria; p__Nitrospirota; c__Nitrospiria; o__Nitrospirales; f__Nitrospiraceae; g__Nitrospira	0	0	0	0	0	0	97	0	0	0
d__Bacteria; p__Gemmatimonadota; c__Gemmatimonadetes; o__Gemmatimonadales; f__Gemmatimonadaceae; g__uncultured; s__Gemmatimonadetes_bacterium	22	0	0	0	0	0	32	0	0	0
d__Bacteria; p__Gemmatimonadota; c__Gemmatimonadetes; o__Gemmatimonadales; f__Gemmatimonadaceae; g__uncultured; s__Gemmatimonadetes_bacterium	6	0	0	0	7	0	0	0	31	0
d__Bacteria; p__Bacteroidota; c__Bacteroidia; o__Cytophagales; f__Hymenobacteraceae; g__Pontibacter; s__uncultured_Pontibacter	0	0	27	0	0	0	0	0	0	0
d__Bacteria; p__Gemmatimonadota; c__Longimicrobia; o__Longimicrobiales; f__Longimicrobiaceae; g__Longimicrobiaceae; s__uncultured_bacterium	0	0	15	0	0	0	0	0	0	0
d__Bacteria; p__Patescibacteria; c__Microgenomatia; o__Candidatus_Pacebacteria; f__Candidatus_Pacebacteria; g__Candidatus_Pacebacteria; s__uncultured_bacterium	0	0	18	0	8	0	0	0	0	0
d__Bacteria; p__Planctomycetota; c__Planctomycetes; o__Pirellulales; f__Pirellulaceae; g__Pirellula; s__uncultured_bacterium	0	0	9	13	0	0	0	0	0	0
d__Bacteria; p__Firmicutes; c__Bacilli; o__Bacillales; f__Bacillaceae; g__Bacillus	0	0	11	0	0	0	0	25	0	0
d__Bacteria; p__Gemmatimonadota; c__BD2-11_terrestrial_group; o__BD2-11_terrestrial_group; f__BD2-11_terrestrial_group; g__BD2-11_terrestrial_group; s__metagenome	0	0	6	19	0	0	0	0	0	0
d__Bacteria; p__Firmicutes; c__Bacilli; o__Bacillales; f__Bacillaceae; g__Bacillus; s__Bacillus_niabensis	0	0	0	39	0	0	0	0	0	0
d__Bacteria; p__Patescibacteria; c__ABY1	27	0	0	0	0	0	0	0	0	0
d__Bacteria; p__Bacteroidota; c__Bacteroidia; o__Chitinophagales; f__Chitinophagaceae; g__Flavisolibacter; s__uncultured_Bacteroidetes	8	40	0	0	0	0	0	0	0	0
d__Bacteria; p__Proteobacteria; c__Gammaproteobacteria; o__Burkholderiales; f__Comamonadaceae	11	0	16	0	0	0	0	0	0	0
d__Bacteria; p__Planctomycetota; c__Planctomycetes; o__Pirellulales; f__Pirellulaceae; g__Pirellula; s__uncultured_Planctomycetales	5	0	12	0	0	0	0	0	0	0
d__Bacteria; p__Proteobacteria; c__Alphaproteobacteria; o__Rhizobiales; f__Rhizobiaceae; g__Allorhizobium-Neorhizobium-Pararhizobium-Rhizobium	0	54	0	0	0	0	0	0	0	0
d__Bacteria; p__Gemmatimonadota; c__AKAU4049; o__AKAU4049; f__AKAU4049; g__AKAU4049; s__uncultured_soil	0	0	14	0	0	0	0	0	0	0
d__Bacteria; p__Bacteroidota; c__Bacteroidia; o__Cytophagales; f__Cytophagaceae; g__Sporocytophaga; s__uncultured_bacterium	0	0	12	0	0	0	0	0	0	0
d__Bacteria; p__Chloroflexi; c__Chloroflexia; o__Thermomicrobiales; f__JG30-KF-CM45; g__JG30-KF-CM45; s__uncultured_Chloroflexi	0	0	21	0	0	0	0	0	0	0
d__Bacteria; p__Planctomycetota; c__Phycisphaerae; o__Tepidisphaerales; f__WD2101_soil_group; g__WD2101_soil_group; s__uncultured_bacterium	0	0	6	7	0	0	0	0	38	0
d__Bacteria; p__Planctomycetota; c__Planctomycetes; o__Planctomycetales; f__uncultured; g__uncultured; s__uncultured_Planctomycetales	28	0	0	5	0	0	0	0	0	0
d__Bacteria; p__Planctomycetota; c__Planctomycetes; o__Pirellulales; f__Pirellulaceae; g__Pir4_lineage; s__uncultured_bacterium	21	0	0	17	0	0	0	0	0	0
d__Bacteria; p__Firmicutes; c__Bacilli	0	57	0	0	0	0	0	0	0	0
d__Bacteria; p__Planctomycetota; c__Phycisphaerae; o__Tepidisphaerales; f__WD2101_soil_group; g__WD2101_soil_group; s__uncultured_organism	0	59	0	9	0	0	0	0	0	0
d__Bacteria; p__Chloroflexi; c__Anaerolineae; o__Anaerolineales; f__Anaerolineaceae; g__UTCFX1; s__uncultured_bacterium	0	0	18	0	0	0	0	0	0	0
d__Bacteria; p__Proteobacteria; c__Gammaproteobacteria; o__Burkholderiales; f__Comamonadaceae	0	0	5	0	0	0	0	0	0	0
d__Bacteria; p__Chloroflexi; c__Dehalococcoidia; o__S085; f__S085; g__S085; s__metagenome	0	0	0	0	48	0	14	0	0	0
d__Bacteria; p__Bacteroidota; c__Bacteroidia; o__Chitinophagales; f__Chitinophagaceae; g__Flavisolibacter	0	0	0	0	0	109	0	0	7	0
d__Bacteria; p__Acidobacteriota; c__Vicinamibacteria; o__Vicinamibacterales; f__Vicinamibacteraceae; g__Vicinamibacteraceae	23	0	0	0	0	0	0	0	0	0
d__Bacteria; p__Verrucomicrobiota; c__Verrucomicrobiae; o__Pedosphaerales; f__Pedosphaeraceae; g__Pedosphaeraceae; s__bacterium_enrichment	0	46	1	0	0	0	0	0	0	0
d__Bacteria; p__Chloroflexi; c__Dehalococcoidia; o__S085; f__S085; g__S085; s__metagenome	0	21	3	13	0	0	0	0	0	0
d__Bacteria; p__Bacteroidota; c__Bacteroidia; o__Cytophagales; f__Microscillaceae; g__Ohtaekwangia; s__uncultured_bacterium	0	13	10	0	0	0	0	0	0	0
d__Bacteria; p__Bacteroidota; c__Bacteroidia; o__Sphingobacteriales; f__NS11-12_marine_group; g__NS11-12_marine_group; s__uncultured_bacterium	0	0	14	0	0	0	0	0	0	0
d__Bacteria; p__Verrucomicrobiota; c__Verrucomicrobiae; o__Pedosphaerales; f__Pedosphaeraceae; g__Ellin516; s__uncultured_bacterium	0	0	15	0	9	0	0	0	0	0
d__Bacteria; p__Acidobacteriota; c__Vicinamibacteria; o__Vicinamibacterales; f__uncultured; g__uncultured; s__uncultured_Acidobacteria	0	0	0	0	0	23	0	21	24	0
d__Bacteria; p__Planctomycetota; c__Planctomycetes; o__Planctomycetales; f__uncultured; g__uncultured; s__metagenome	0	0	0	0	0	0	46	15	0	0
d__Bacteria; p__Bacteroidota; c__Bacteroidia; o__Flavobacteriales; f__Flavobacteriaceae; g__Flavobacterium	28	0	0	0	0	0	0	0	0	0
d__Bacteria; p__Bacteroidota; c__Bacteroidia; o__Chitinophagales; f__Chitinophagaceae; g__uncultured; s__uncultured_Bacteroidetes	21	0	0	0	0	0	0	16	0	0
d__Bacteria; p__Patescibacteria; c__ABY1; o__Candidatus_Uhrbacteria; f__Candidatus_Uhrbacteria; g__Candidatus_Uhrbacteria; s__uncultured_bacterium	7	0	7	0	8	0	0	0	0	0
d__Bacteria; p__Proteobacteria; c__Gammaproteobacteria; o__Xanthomonadales; f__Rhodanobacteraceae; g__Rhodanobacter; s__uncultured_Rhodanobacter	0	49	0	0	0	0	0	0	0	0
d__Bacteria; p__Planctomycetota; c__Planctomycetes; o__Pirellulales; f__Pirellulaceae; g__Pirellula	0	0	15	0	0	0	0	0	0	0
d__Bacteria; p__Actinobacteriota; c__Actinobacteria; o__Propionibacteriales; f__Nocardioidaceae; g__Nocardioides	0	0	4	0	0	55	0	0	0	0
d__Bacteria; p__Proteobacteria; c__Alphaproteobacteria; o__Rhizobiales; f__Xanthobacteraceae; g__uncultured	0	0	0	0	0	67	0	0	25	0
d__Bacteria; p__Verrucomicrobiota; c__Verrucomicrobiae; o__Verrucomicrobiales; f__Rubritaleaceae; g__Luteolibacter	29	0	0	0	0	0	0	0	0	0
d__Bacteria; p__Verrucomicrobiota; c__Chlamydiae; o__Chlamydiales; f__Criblamydiaceae; g__Estrella; s__Estrella_lausannensis	3	0	23	0	0	0	0	0	0	0
d__Bacteria; p__Acidobacteriota; c__Blastocatellia; o__Pyrinomonadales; f__Pyrinomonadaceae; g__RB41	0	16	13	0	0	0	0	0	0	0
d__Bacteria; p__Bacteroidota; c__Bacteroidia; o__Chitinophagales; f__Chitinophagaceae; g__Terrimonas	0	0	21	0	0	0	0	0	0	0
d__Bacteria; p__Proteobacteria; c__Alphaproteobacteria; o__Dongiales; f__Dongiaceae; g__Dongia	0	0	19	0	0	0	0	0	0	0
d__Bacteria; p__Chloroflexi; c__Anaerolineae; o__Ardenticatenales; f__Ardenticatenaceae; g__uncultured; s__uncultured_bacterium	0	0	16	0	0	0	0	0	0	0
d__Bacteria; p__Proteobacteria; c__Gammaproteobacteria; o__Salinisphaerales; f__Solimonadaceae; g__uncultured; s__uncultured_bacterium	0	0	14	0	0	0	0	0	0	0
d__Bacteria; p__Acidobacteriota; c__Vicinamibacteria; o__Vicinamibacterales; f__uncultured; g__uncultured; s__uncultured_Acidobacteriales	0	0	0	0	4	0	55	0	0	70
d__Bacteria; p__Verrucomicrobiota; c__Verrucomicrobiae; o__Pedosphaerales; f__Pedosphaeraceae; g__Pedosphaeraceae; s__uncultured_soil	27	0	0	0	0	0	0	0	0	0
d__Bacteria; p__Bacteroidota; c__Bacteroidia; o__Cytophagales; f__Microscillaceae	26	0	0	4	0	0	0	0	0	0
d__Bacteria; p__Proteobacteria; c__Gammaproteobacteria; o__Burkholderiales; f__Nitrosomonadaceae; g__MND1; s__uncultured_Burkholderiaceae	8	0	7	0	0	0	0	0	0	0
d__Bacteria; p__Patescibacteria; c__Parcubacteria; o__Candidatus_Azambacteria; f__Candidatus_Azambacteria; g__Candidatus_Azambacteria; s__uncultured_bacterium	12	0	0	24	0	0	0	0	0	0
d__Bacteria; p__Bacteroidota; c__Bacteroidia; o__Cytophagales; f__Hymenobacteraceae; g__Pontibacter	12	43	0	0	0	0	0	0	0	0
d__Bacteria; p__Planctomycetota; c__Planctomycetes; o__Pirellulales; f__Pirellulaceae; g__Pir4_lineage; s__uncultured_Planctomycetaceae	11	0	0	0	0	0	0	0	42	40
d__Bacteria; p__Myxococcota; c__Polyangia; o__Haliangiales; f__Haliangiaceae; g__Haliangium; s__uncultured_Haliangium	0	68	0	0	0	0	0	0	0	0
d__Bacteria; p__Verrucomicrobiota; c__Verrucomicrobiae; o__Pedosphaerales; f__Pedosphaeraceae; g__Pedosphaeraceae	0	0	15	0	0	0	0	0	0	0
d__Bacteria; p__Proteobacteria; c__Alphaproteobacteria; o__Dongiales; f__Dongiaceae; g__Dongia	0	0	14	0	0	0	0	0	0	0
d__Bacteria; p__Verrucomicrobiota; c__Verrucomicrobiae; o__Opitutales; f__Opitutaceae; g__Opitutus	0	0	0	49	0	0	0	0	0	0
d__Bacteria; p__Gemmatimonadota; c__Gemmatimonadetes; o__Gemmatimonadales; f__Gemmatimonadaceae; g__uncultured; s__uncultured_Gemmatimonadetes	0	0	0	0	0	0	26	35	0	0
d__Bacteria; p__Acidobacteriota; c__Acidobacteriae; o__Bryobacterales; f__Bryobacteraceae; g__Bryobacter	0	0	0	0	0	0	0	41	0	0
d__Bacteria; p__Patescibacteria; c__Parcubacteria	33	0	0	0	0	0	0	0	0	0
d__Bacteria; p__Proteobacteria; c__Gammaproteobacteria; o__Xanthomonadales; f__Xanthomonadaceae; g__Lysobacter	9	21	0	0	0	28	0	0	0	0
d__Bacteria; p__Methylomirabilota; c__Methylomirabilia; o__Rokubacteriales; f__Rokubacteriales; g__Rokubacteriales; s__metagenome	4	0	3	10	0	0	19	10	0	0
d__Bacteria; p__Proteobacteria; c__Gammaproteobacteria; o__Burkholderiales; f__B1-7BS; g__B1-7BS; s__uncultured_bacterium	0	64	0	0	0	0	0	0	0	0
d__Bacteria; p__Planctomycetota; c__Planctomycetes; o__Planctomycetales; f__uncultured; g__uncultured; s__uncultured_bacterium	0	23	0	0	30	0	0	0	0	0
d__Bacteria; p__Elusimicrobiota; c__Lineage_IIa; o__Lineage_IIa; f__Lineage_IIa; g__Lineage_IIa	0	1	21	0	0	0	0	0	0	0
d__Bacteria; p__Bacteroidota; c__Bacteroidia; o__Chitinophagales; f__Chitinophagaceae; g__Flavisolibacter; s__Flavisolibacter_tropicus	0	0	15	0	0	0	0	0	0	0
d__Bacteria; p__Acidobacteriota; c__Blastocatellia; o__Pyrinomonadales; f__Pyrinomonadaceae; g__RB41	0	0	10	0	0	0	0	0	0	0
d__Bacteria; p__Proteobacteria; c__Gammaproteobacteria; o__Diplorickettsiales; f__Diplorickettsiaceae; g__uncultured; s__uncultured_Coxiellaceae	0	0	0	32	0	0	0	0	0	0
d__Bacteria; p__Planctomycetota; c__Planctomycetes; o__Gemmatales; f__Gemmataceae; g__Gemmata; s__uncultured_bacterium	0	0	0	35	0	0	0	0	0	0
d__Bacteria; p__Bacteroidota; c__Bacteroidia; o__Chitinophagales; f__Chitinophagaceae; g__uncultured; s__uncultured_Niastella	0	0	0	24	32	0	0	0	0	0
d__Bacteria; p__Proteobacteria; c__Gammaproteobacteria; o__Burkholderiales; f__Nitrosomonadaceae; g__MND1	0	0	0	0	0	33	32	0	0	66
d__Bacteria; p__Proteobacteria; c__Alphaproteobacteria; o__Dongiales; f__Dongiaceae; g__Dongia	28	0	0	0	0	0	0	0	0	0
d__Bacteria; p__Acidobacteriota; c__Blastocatellia; o__Blastocatellales; f__Blastocatellaceae; g__uncultured; s__metagenome	32	0	0	0	0	0	0	0	0	0
d__Bacteria; p__Acidobacteriota; c__Vicinamibacteria; o__Vicinamibacterales; f__uncultured; g__uncultured	13	0	0	0	0	0	0	33	0	0
d__Bacteria; p__Planctomycetota; c__Planctomycetes; o__Isosphaerales; f__Isosphaeraceae; g__Singulisphaera; s__uncultured_Planctomycetales	0	35	5	0	0	0	0	0	0	0
d__Bacteria; p__Planctomycetota; c__Phycisphaerae; o__Tepidisphaerales; f__WD2101_soil_group; g__WD2101_soil_group	0	0	17	0	0	0	0	0	0	0
d__Bacteria; p__Patescibacteria; c__Microgenomatia; o__Candidatus_Woesebacteria; f__Candidatus_Woesebacteria; g__Candidatus_Woesebacteria; s__uncultured_bacterium	0	0	15	0	0	0	0	0	0	0
d__Bacteria; p__Proteobacteria; c__Alphaproteobacteria; o__Rhizobiales; f__Rhizobiaceae; g__Ensifer	0	0	0	35	0	0	0	0	0	0
d__Bacteria; p__Desulfobacterota; c__Desulfuromonadia; o__Desulfuromonadia; f__Desulfuromonadaceae; g__Desulfuromonas; s__uncultured_bacterium	0	0	0	0	0	0	0	0	53	0
d__Bacteria; p__Bacteroidota; c__Bacteroidia; o__Chitinophagales; f__Chitinophagaceae; g__Flavisolibacter; s__uncultured_bacterium	0	0	19	0	0	0	0	0	0	0
d__Bacteria; p__Patescibacteria; c__ABY1; o__Candidatus_Uhrbacteria; f__Candidatus_Uhrbacteria; g__Candidatus_Uhrbacteria; s__uncultured_bacterium	0	0	0	35	0	0	0	0	0	0
d__Bacteria; p__Actinobacteriota; c__Actinobacteria; o__Streptomycetales; f__Streptomycetaceae; g__Streptomyces	0	0	0	16	27	0	0	0	0	0
d__Bacteria; p__Acidobacteriota; c__Vicinamibacteria; o__Vicinamibacterales; f__Vicinamibacteraceae; g__Vicinamibacteraceae	0	0	0	0	0	0	0	48	0	0
d__Bacteria; p__Planctomycetota; c__Planctomycetes; o__Pirellulales; f__Pirellulaceae; g__Pirellula; s__uncultured_soil	0	0	0	0	0	0	0	0	66	0
d__Bacteria; p__Bacteroidota; c__Bacteroidia; o__Sphingobacteriales; f__AKYH767; g__AKYH767; s__uncultured_bacterium	29	0	0	0	0	0	0	0	0	0
d__Bacteria; p__Actinobacteriota; c__MB-A2-108; o__MB-A2-108; f__MB-A2-108; g__MB-A2-108; s__uncultured_Actinomycetales	20	0	0	0	10	0	0	15	0	0
d__Bacteria; p__Chloroflexi; c__Dehalococcoidia; o__SAR202_clade; f__SAR202_clade; g__SAR202_clade; s__uncultured_bacterium	14	0	11	0	0	0	0	0	0	0
d__Bacteria; p__Acidobacteriota; c__Subgroup_5; o__Subgroup_5; f__Subgroup_5; g__Subgroup_5; s__uncultured_bacterium	9	0	0	0	18	0	0	0	18	0
d__Bacteria; p__Verrucomicrobiota; c__Chlamydiae; o__Chlamydiales	6	0	10	0	0	0	0	0	0	0
d__Bacteria; p__Actinobacteriota; c__Actinobacteria; o__Propionibacteriales; f__Nocardioidaceae; g__Aeromicrobium; s__uncultured_bacterium	0	61	0	0	0	0	0	0	0	0
d__Bacteria; p__Planctomycetota; c__Planctomycetes; o__Planctomycetales; f__uncultured; g__uncultured; s__uncultured_bacterium	0	67	0	0	0	0	0	0	0	0
d__Bacteria; p__Bacteroidota; c__Rhodothermia; o__Rhodothermales; f__Rhodothermaceae; g__uncultured; s__uncultured_bacterium	0	55	0	0	0	0	0	0	0	0
d__Bacteria; p__Verrucomicrobiota; c__Verrucomicrobiae; o__Pedosphaerales; f__Pedosphaeraceae; g__uncultured; s__uncultured_bacterium	0	0	10	0	0	0	0	0	0	0
d__Bacteria; p__Proteobacteria; c__Alphaproteobacteria; o__Rickettsiales; f__SM2D12; g__SM2D12; s__uncultured_Phyllobacteriaceae	0	0	10	0	0	0	0	0	0	0
d__Bacteria; p__Nitrospirota; c__Nitrospiria; o__Nitrospirales; f__Nitrospiraceae; g__Nitrospira	0	0	18	0	0	0	0	0	0	0
d__Bacteria; p__Actinobacteriota; c__Thermoleophilia; o__Gaiellales; f__Gaiellaceae; g__Gaiella; s__actinobacterium_WWH12	0	0	4	0	0	0	43	0	0	0
d__Bacteria; p__Proteobacteria; c__Alphaproteobacteria; o__Rhizobiales; f__Xanthobacteraceae; g__uncultured	0	0	0	35	0	0	0	0	0	0
d__Bacteria; p__Acidobacteriota; c__Vicinamibacteria; o__Vicinamibacterales; f__uncultured; g__uncultured	0	0	0	43	0	0	0	0	0	0
d__Bacteria; p__Planctomycetota; c__Planctomycetes; o__Pirellulales; f__Pirellulaceae; g__uncultured	0	0	0	36	0	0	0	0	0	0
d__Bacteria; p__Actinobacteriota; c__Actinobacteria; o__Propionibacteriales; f__Nocardioidaceae; g__Kribbella	0	0	0	0	19	78	0	0	0	0
d__Bacteria; p__Firmicutes; c__Bacilli; o__Bacillales; f__Bacillaceae; g__Bacillus	0	0	0	0	0	120	0	0	0	0
d__Bacteria; p__Planctomycetota; c__Planctomycetes; o__Pirellulales; f__Pirellulaceae; g__Pir4_lineage; s__metagenome	0	0	0	0	0	44	20	0	29	0
d__Bacteria; p__Bacteroidota; c__Bacteroidia; o__Sphingobacteriales; f__NS11-12_marine_group; g__NS11-12_marine_group	0	0	20	0	0	0	0	0	0	0
d__Bacteria; p__Gemmatimonadota; c__AKAU4049; o__AKAU4049; f__AKAU4049; g__AKAU4049; s__uncultured_soil	0	0	21	0	0	0	0	0	0	0
d__Bacteria; p__Acidobacteriota; c__Vicinamibacteria; o__Vicinamibacterales; f__uncultured; g__uncultured	0	0	6	23	0	0	0	0	0	0
d__Bacteria; p__Planctomycetota; c__Phycisphaerae; o__Phycisphaerales; f__Phycisphaeraceae; g__AKYG587; s__uncultured_bacterium	0	0	0	31	0	0	0	0	0	0
d__Bacteria; p__Bacteroidota; c__Bacteroidia; o__Cytophagales; f__Microscillaceae; g__Ohtaekwangia	0	0	0	0	0	0	105	0	0	0
d__Bacteria; p__Proteobacteria; c__Alphaproteobacteria; o__Rhizobiales; f__KF-JG30-B3; g__KF-JG30-B3; s__uncultured_bacterium	0	0	0	0	0	0	0	0	47	48
d__Bacteria; p__Bacteroidota; c__Bacteroidia; o__Flavobacteriales; f__Flavobacteriaceae; g__Flavobacterium	0	0	0	0	0	0	0	0	0	206
d__Bacteria; p__Bacteroidota; c__Bacteroidia; o__Sphingobacteriales; f__Sphingobacteriaceae; g__Pedobacter; s__Pedobacter_ginsengisoli	40	0	0	0	0	0	0	0	0	0
d__Bacteria; p__Planctomycetota; c__Planctomycetes; o__Pirellulales; f__Pirellulaceae; g__Rhodopirellula; s__uncultured_Planctomycetaceae	39	0	0	0	0	0	0	0	0	0
d__Bacteria; p__Proteobacteria; c__Gammaproteobacteria; o__Burkholderiales; f__Nitrosomonadaceae; g__MND1	32	0	0	0	0	0	0	0	0	0
d__Bacteria; p__Patescibacteria; c__Parcubacteria; o__Candidatus_Terrybacteria; f__Candidatus_Terrybacteria; g__Candidatus_Terrybacteria; s__uncultured_bacterium	31	0	0	0	2	0	0	0	0	0
d__Bacteria; p__Proteobacteria; c__Alphaproteobacteria; o__Reyranellales; f__Reyranellaceae; g__Reyranella	20	0	0	0	19	0	0	0	0	0
d__Bacteria; p__Planctomycetota; c__Phycisphaerae; o__Tepidisphaerales; f__WD2101_soil_group; g__WD2101_soil_group	14	0	4	0	0	0	0	0	0	0
d__Bacteria; p__Planctomycetota; c__Phycisphaerae; o__Tepidisphaerales; f__WD2101_soil_group; g__WD2101_soil_group	13	0	0	17	0	0	0	0	0	0
d__Bacteria; p__Gemmatimonadota; c__S0134_terrestrial_group; o__S0134_terrestrial_group; f__S0134_terrestrial_group; g__S0134_terrestrial_group; s__uncultured_bacterium	0	10	8	0	0	0	0	9	0	0
d__Bacteria; p__Verrucomicrobiota; c__Verrucomicrobiae; o__Pedosphaerales; f__Pedosphaeraceae; g__Pedosphaeraceae; s__uncultured_bacterium	0	12	0	11	24	0	0	0	0	0
d__Bacteria; p__Planctomycetota; c__Phycisphaerae; o__Tepidisphaerales; f__WD2101_soil_group; g__WD2101_soil_group; s__uncultured_bacterium	0	0	10	0	0	0	0	0	0	0
d__Bacteria; p__Bacteroidota; c__Bacteroidia; o__Sphingobacteriales; f__env.OPS_17; g__env.OPS_17; s__uncultured_Bacteroidetes	0	0	11	0	0	0	0	0	0	0
d__Bacteria; p__Elusimicrobiota; c__Elusimicrobia; o__MVP-88; f__MVP-88; g__MVP-88	0	0	11	0	0	0	0	0	0	0
d__Bacteria; p__Proteobacteria; c__Alphaproteobacteria; o__Sphingomonadales; f__Sphingomonadaceae; g__Novosphingobium	0	0	12	0	0	0	0	0	0	0
d__Bacteria; p__Verrucomicrobiota; c__Verrucomicrobiae; o__Verrucomicrobiales; f__Verrucomicrobiaceae; g__Roseimicrobium	0	0	17	0	8	0	0	0	0	0
d__Bacteria; p__Actinobacteriota; c__Actinobacteria; o__Propionibacteriales; f__Nocardioidaceae; g__Nocardioides; s__uncultured_bacterium	0	0	4	20	0	0	0	0	0	0
d__Bacteria; p__Planctomycetota; c__Phycisphaerae; o__Tepidisphaerales; f__WD2101_soil_group; g__WD2101_soil_group; s__uncultured_bacterium	0	0	0	27	0	0	0	0	0	0
d__Bacteria; p__Bacteroidota; c__Bacteroidia; o__Cytophagales; f__Microscillaceae; g__uncultured	0	0	0	40	0	0	0	0	0	0
d__Bacteria; p__Bacteroidota; c__Kapabacteria; o__Kapabacteriales; f__Kapabacteriales; g__Kapabacteriales; s__uncultured_bacterium	0	0	0	44	0	0	0	0	0	0
d__Bacteria; p__Chloroflexi; c__Anaerolineae; o__Caldilineales; f__Caldilineaceae; g__Litorilinea; s__uncultured_soil	0	0	0	13	16	0	0	0	18	0
d__Bacteria; p__Planctomycetota; c__Phycisphaerae; o__Tepidisphaerales; f__WD2101_soil_group; g__WD2101_soil_group; s__uncultured_bacterium	0	0	0	0	0	0	0	51	0	0
d__Bacteria; p__Patescibacteria; c__Parcubacteria; o__Parcubacteria; f__Parcubacteria; g__Parcubacteria; s__uncultured_Parcubacteria	38	0	0	0	0	0	0	0	0	0
d__Bacteria; p__Planctomycetota; c__Planctomycetes; o__Pirellulales; f__Pirellulaceae; g__Pir4_lineage	25	0	0	0	0	0	0	7	0	0
d__Bacteria; p__Planctomycetota; c__Planctomycetes; o__Pirellulales; f__Pirellulaceae; g__Pirellula; s__metagenome	14	0	0	0	0	0	10	0	24	0
d__Bacteria; p__NB1-j; c__NB1-j; o__NB1-j; f__NB1-j; g__NB1-j	11	0	2	19	0	0	0	0	0	0
d__Bacteria; p__Chloroflexi; c__Chloroflexia; o__Thermomicrobiales; f__JG30-KF-CM45; g__JG30-KF-CM45; s__uncultured_bacterium	0	64	0	0	0	0	0	0	0	0
d__Bacteria; p__Planctomycetota; c__Phycisphaerae; o__Tepidisphaerales; f__WD2101_soil_group; g__WD2101_soil_group; s__uncultured_bacterium	0	22	0	26	0	0	0	0	0	0
d__Bacteria; p__Planctomycetota; c__Planctomycetes; o__Pirellulales; f__Pirellulaceae; g__Pirellula; s__uncultured_soil	0	14	0	32	0	0	0	0	0	0
d__Bacteria; p__Planctomycetota; c__Planctomycetes; o__Pirellulales; f__Pirellulaceae; g__Pir4_lineage; s__uncultured_Planctomycetaceae	0	0	18	0	0	0	0	0	0	0
d__Bacteria; p__Patescibacteria; c__Saccharimonadia; o__Saccharimonadales; f__Saccharimonadales; g__Saccharimonadales	0	0	12	0	0	0	0	0	0	0
d__Bacteria; p__Proteobacteria; c__Gammaproteobacteria; o__Burkholderiales; f__Comamonadaceae; g__Caenimonas; s__uncultured_beta	0	0	14	0	23	0	0	0	0	0
d__Bacteria; p__Planctomycetota; c__Pla3_lineage; o__Pla3_lineage; f__Pla3_lineage; g__Pla3_lineage; s__uncultured_bacterium	0	0	11	0	16	0	0	0	0	0
d__Bacteria; p__Bacteroidota; c__Bacteroidia; o__Cytophagales; f__Microscillaceae; g__uncultured; s__uncultured_Ohtaekwangia	0	0	0	43	0	0	0	0	0	0
d__Bacteria; p__Actinobacteriota; c__MB-A2-108; o__MB-A2-108; f__MB-A2-108; g__MB-A2-108; s__uncultured_actinobacterium	0	0	0	0	54	0	0	0	0	0
d__Bacteria; p__Actinobacteriota; c__Actinobacteria; o__Streptomycetales; f__Streptomycetaceae; g__Streptomyces	0	0	0	0	0	0	81	0	0	0
d__Bacteria; p__Actinobacteriota; c__Actinobacteria; o__Pseudonocardiales; f__Pseudonocardiaceae; g__Pseudonocardia; s__uncultured_bacterium	0	0	0	0	0	0	0	0	55	0
d__Bacteria; p__Patescibacteria; c__Parcubacteria; o__Candidatus_Azambacteria; f__Candidatus_Azambacteria; g__Candidatus_Azambacteria	17	0	0	0	21	0	0	0	0	0
d__Bacteria; p__Bacteroidota; c__Bacteroidia; o__Sphingobacteriales; f__Sphingobacteriaceae; g__Pedobacter	0	34	0	0	0	0	0	20	0	0
d__Bacteria; p__Planctomycetota; c__Planctomycetes; o__Pirellulales; f__Pirellulaceae; g__Pirellula	0	0	0	0	0	0	0	18	34	0
d__Bacteria; p__Verrucomicrobiota; c__Verrucomicrobiae; o__Pedosphaerales; f__Pedosphaeraceae; g__Pedosphaeraceae	13	15	0	0	0	0	0	0	0	0
d__Bacteria; p__Proteobacteria; c__Alphaproteobacteria; o__Rhizobiales; f__Xanthobacteraceae; g__Afipia	16	23	0	0	0	0	0	0	0	0
d__Archaea; p__Thermoplasmatota; c__Thermoplasmata; o__uncultured; f__uncultured; g__uncultured	16	0	0	20	0	0	0	0	0	0
d__Bacteria; p__Bacteroidota; c__Bacteroidia; o__Sphingobacteriales; f__Sphingobacteriaceae; g__Pedobacter; s__Pedobacter_ginsengisoli	0	67	0	0	0	0	0	0	0	0
d__Bacteria; p__Verrucomicrobiota; c__Verrucomicrobiae; o__Pedosphaerales; f__Pedosphaeraceae; g__ADurb.Bin063-1	0	9	0	0	43	0	0	0	0	0
d__Bacteria; p__Planctomycetota; c__Planctomycetes; o__Pirellulales; f__Pirellulaceae; g__Pirellula; s__uncultured_bacterium	0	0	9	0	0	0	0	0	0	0
d__Bacteria; p__Verrucomicrobiota; c__Verrucomicrobiae; o__Opitutales; f__Opitutaceae	0	0	9	0	0	0	0	0	0	0
d__Bacteria; p__Planctomycetota; c__Planctomycetes; o__Pirellulales; f__Pirellulaceae; g__Pir4_lineage	0	0	13	0	0	0	0	0	0	0
d__Bacteria; p__Acidobacteriota; c__Acidobacteriae; o__Bryobacterales; f__Bryobacteraceae; g__Bryobacter; s__uncultured_soil	0	0	19	0	0	0	0	0	0	0
d__Bacteria; p__Planctomycetota; c__Planctomycetes; o__Planctomycetales; f__Schlesneriaceae; g__Planctopirus; s__uncultured_bacterium	0	0	0	0	0	117	0	0	0	0
d__Bacteria; p__Acidobacteriota; c__Vicinamibacteria; o__Vicinamibacterales; f__Vicinamibacteraceae; g__Vicinamibacteraceae; s__uncultured_Acidobacteriales	0	0	15	0	0	0	0	0	0	0
d__Archaea; p__Nanoarchaeota; c__Nanoarchaeia; o__Woesearchaeales; f__Woesearchaeales; g__Woesearchaeales	0	0	16	0	0	0	0	0	0	0
d__Bacteria; p__Bacteroidota; c__Bacteroidia; o__Cytophagales; f__Microscillaceae; g__uncultured	0	0	12	0	0	0	0	0	0	0
d__Bacteria; p__Acidobacteriota; c__Subgroup_5; o__Subgroup_5; f__Subgroup_5; g__Subgroup_5; s__uncultured_bacterium	0	0	14	0	0	0	0	0	0	0
d__Bacteria; p__Patescibacteria; c__Microgenomatia; o__Candidatus_Pacebacteria; f__Candidatus_Pacebacteria; g__Candidatus_Pacebacteria; s__uncultured_bacterium	0	0	0	21	30	0	0	0	0	0
d__Bacteria; p__Acidobacteriota; c__Vicinamibacteria; o__Vicinamibacterales; f__Vicinamibacteraceae; g__Vicinamibacteraceae	0	0	0	0	0	0	0	52	0	0
d__Bacteria; p__Patescibacteria; c__Saccharimonadia; o__Saccharimonadales; f__Saccharimonadaceae; g__TM7a; s__uncultured_bacterium	0	0	0	0	0	0	0	44	0	0
d__Bacteria; p__Planctomycetota; c__Planctomycetes; o__Planctomycetales; f__uncultured; g__uncultured; s__uncultured_bacterium	35	0	0	0	0	0	0	0	0	0
d__Bacteria; p__Bacteroidota; c__Bacteroidia; o__Chitinophagales; f__Chitinophagaceae; g__Flavitalea; s__uncultured_bacterium	25	0	0	0	0	0	0	22	0	0
d__Archaea; p__Thermoplasmatota; c__Thermoplasmata; o__uncultured; f__uncultured; g__uncultured; s__uncultured_Thermoplasmatales	13	0	0	0	37	0	0	0	0	0
d__Bacteria; p__Chloroflexi; c__Chloroflexia; o__Thermomicrobiales; f__JG30-KF-CM45; g__JG30-KF-CM45	9	0	11	0	7	0	0	0	0	0
d__Bacteria; p__Planctomycetota; c__Phycisphaerae; o__Tepidisphaerales; f__WD2101_soil_group; g__WD2101_soil_group	0	50	0	0	0	0	0	0	0	0
d__Bacteria; p__Verrucomicrobiota; c__Verrucomicrobiae; o__Opitutales; f__Opitutaceae; g__Opitutus	0	42	0	0	25	0	0	0	0	0
d__Bacteria; p__Bacteroidota; c__Bacteroidia; o__Chitinophagales; f__Chitinophagaceae; g__Niastella; s__uncultured_bacterium	0	17	17	0	0	0	0	0	0	0
d__Bacteria; p__Patescibacteria; c__Saccharimonadia; o__Saccharimonadales; f__Saccharimonadales; g__Saccharimonadales	0	0	13	0	0	0	0	0	0	0
d__Bacteria; p__Patescibacteria; c__Saccharimonadia; o__Saccharimonadales; f__LWQ8; g__LWQ8; s__uncultured_bacterium	0	0	12	0	0	0	0	0	8	0
d__Bacteria; p__Bacteroidota; c__Bacteroidia; o__Cytophagales; f__Microscillaceae; g__uncultured; s__metagenome	0	0	0	35	0	0	0	0	0	0
d__Bacteria; p__Proteobacteria; c__Alphaproteobacteria; o__Tistrellales; f__Geminicoccaceae; g__uncultured	0	0	0	22	0	0	0	0	0	42
d__Bacteria; p__Proteobacteria; c__Gammaproteobacteria; o__Burkholderiales; f__Comamonadaceae; g__Aquabacterium	28	0	0	0	0	0	0	0	0	0
d__Bacteria; p__Bacteroidota; c__Bacteroidia; o__Chitinophagales; f__Chitinophagaceae; g__Terrimonas	36	0	0	0	0	0	0	0	0	0
d__Bacteria; p__Bacteroidota; c__Kryptonia; o__Kryptoniales; f__BSV26; g__BSV26; s__uncultured_bacterium	19	0	0	16	0	0	0	0	0	0
d__Bacteria; p__Bacteroidota; c__Bacteroidia; o__Chitinophagales; f__Chitinophagaceae; g__Edaphobaculum; s__uncultured_soil	10	0	7	0	0	0	0	0	0	0
d__Bacteria; p__Planctomycetota; c__Planctomycetes; o__Planctomycetales; f__uncultured; g__uncultured; s__uncultured_bacterium	0	64	0	0	0	0	0	0	0	0
d__Bacteria; p__Verrucomicrobiota; c__Verrucomicrobiae; o__Pedosphaerales; f__Pedosphaeraceae; g__uncultured	0	58	0	0	0	0	0	0	0	0
d__Bacteria; p__Planctomycetota; c__Planctomycetes; o__Planctomycetales; f__uncultured; g__uncultured	0	0	18	0	0	0	0	0	0	0
d__Bacteria; p__Acidobacteriota; c__Blastocatellia; o__Pyrinomonadales; f__Pyrinomonadaceae; g__RB41; s__uncultured_Acidobacteriaceae	0	0	13	5	0	0	0	0	0	0
d__Bacteria; p__Proteobacteria; c__Alphaproteobacteria; o__Rhizobiales; f__Xanthobacteraceae; g__uncultured	0	0	0	35	0	0	0	0	0	0
d__Bacteria; p__Planctomycetota; c__Planctomycetes; o__Pirellulales; f__Pirellulaceae; g__uncultured; s__uncultured_bacterium	0	0	0	24	15	0	0	0	0	0
d__Bacteria; p__Planctomycetota; c__Phycisphaerae; o__Tepidisphaerales; f__CPla-3_termite_group; g__CPla-3_termite_group; s__metagenome	38	0	0	0	0	0	0	0	0	0
d__Bacteria; p__Planctomycetota; c__Phycisphaerae; o__Tepidisphaerales; f__WD2101_soil_group; g__WD2101_soil_group; s__uncultured_bacterium	31	0	0	7	0	0	0	0	0	0
d__Bacteria; p__Patescibacteria; c__Parcubacteria; o__Candidatus_Kaiserbacteria; f__Candidatus_Kaiserbacteria; g__Candidatus_Kaiserbacteria; s__uncultured_organism	24	0	0	0	21	0	0	0	0	0
d__Bacteria; p__Proteobacteria; c__Gammaproteobacteria; o__Steroidobacterales; f__Woeseiaceae; g__Woeseia; s__uncultured_bacterium	0	0	8	0	0	0	0	0	0	0
d__Bacteria; p__Patescibacteria; c__Parcubacteria; o__Candidatus_Kaiserbacteria; f__Candidatus_Kaiserbacteria; g__Candidatus_Kaiserbacteria; s__uncultured_bacterium	0	0	14	0	0	0	0	0	0	0
d__Bacteria; p__Actinobacteriota; c__Thermoleophilia; o__uncultured; f__uncultured; g__uncultured; s__uncultured_bacterium	0	0	8	15	0	0	0	0	0	0
d__Bacteria; p__Planctomycetota; c__Planctomycetes; o__Pirellulales; f__Pirellulaceae; g__uncultured; s__uncultured_Planctomycetaceae	0	0	9	0	0	0	0	0	0	100
d__Bacteria; p__Planctomycetota; c__Planctomycetes; o__Gemmatales; f__Gemmataceae; g__uncultured; s__metagenome	0	0	0	44	0	0	0	0	0	0
d__Bacteria; p__Chloroflexi; c__Chloroflexia; o__Thermomicrobiales; f__JG30-KF-CM45; g__JG30-KF-CM45; s__uncultured_Chloroflexi	0	0	0	33	0	0	0	6	12	0
d__Bacteria; p__Firmicutes; c__Bacilli; o__Paenibacillales; f__Paenibacillaceae; g__Paenibacillus	0	0	0	11	27	0	0	0	0	0
d__Bacteria; p__Bacteroidota; c__Bacteroidia; o__Chitinophagales; f__Chitinophagaceae; g__Niastella; s__Niastella_populi	0	0	0	5	32	0	0	0	0	0
d__Bacteria; p__Planctomycetota; c__Phycisphaerae; o__Tepidisphaerales; f__WD2101_soil_group; g__WD2101_soil_group; s__uncultured_bacterium	0	0	0	0	59	0	0	0	0	0
d__Bacteria; p__Proteobacteria; c__Gammaproteobacteria; o__Burkholderiales; f__Methylophilaceae	0	0	0	0	0	0	86	0	0	0
d__Bacteria; p__Acidobacteriota; c__Vicinamibacteria; o__Vicinamibacterales; f__Vicinamibacteraceae; g__Vicinamibacteraceae	0	0	0	0	0	0	0	19	31	0
d__Bacteria; p__Planctomycetota; c__Phycisphaerae; o__Tepidisphaerales; f__WD2101_soil_group; g__WD2101_soil_group	0	0	0	0	0	0	0	0	57	0
d__Bacteria; p__Planctomycetota; c__Planctomycetes; o__Planctomycetales; f__Schlesneriaceae; g__Planctopirus; s__uncultured_planctomycete	37	0	0	0	0	0	0	0	0	0
d__Bacteria; p__Acidobacteriota; c__Vicinamibacteria; o__Vicinamibacterales; f__Vicinamibacteraceae; g__Vicinamibacteraceae; s__uncultured_bacterium	23	0	0	0	0	0	0	0	0	0
d__Bacteria; p__Planctomycetota; c__Planctomycetes; o__Pirellulales; f__Pirellulaceae; g__Pir4_lineage; s__uncultured_bacterium	14	4	0	0	17	0	0	0	0	0
d__Bacteria; p__Elusimicrobiota; c__Lineage_IIb; o__Lineage_IIb; f__Lineage_IIb; g__Lineage_IIb; s__uncultured_bacterium	20	0	0	0	25	0	0	0	0	0
d__Bacteria; p__Elusimicrobiota; c__Lineage_IIb; o__Lineage_IIb; f__Lineage_IIb; g__Lineage_IIb; s__uncultured_bacterium	10	0	7	7	0	0	0	0	0	0
d__Bacteria; p__Actinobacteriota; c__Thermoleophilia; o__Solirubrobacterales; f__67-14; g__67-14	0	24	0	0	0	56	0	0	0	0
d__Bacteria; p__Actinobacteriota; c__MB-A2-108; o__MB-A2-108; f__MB-A2-108; g__MB-A2-108; s__uncultured_Actinomycetales	0	23	7	0	0	0	0	0	0	0
d__Bacteria; p__Acidobacteriota; c__Vicinamibacteria; o__Vicinamibacterales; f__Vicinamibacteraceae; g__Vicinamibacteraceae	0	19	0	32	0	0	0	0	0	0
d__Bacteria; p__Actinobacteriota; c__Actinobacteria; o__Micromonosporales; f__Micromonosporaceae; g__Catellatospora	0	6	11	0	0	0	0	0	6	0
d__Archaea; p__Thermoplasmatota; c__Thermoplasmata; o__uncultured; f__uncultured; g__uncultured	0	0	6	0	36	0	0	0	0	0
d__Bacteria; p__Bacteroidota; c__Bacteroidia; o__Cytophagales; f__Microscillaceae; g__Chryseolinea; s__uncultured_bacterium	0	0	0	37	0	0	0	0	0	0
d__Bacteria; p__Planctomycetota; c__Planctomycetes; o__Planctomycetales; f__uncultured; g__uncultured; s__uncultured_bacterium	0	0	0	0	59	0	0	0	0	0
d__Bacteria; p__Chloroflexi; c__Chloroflexia; o__Thermomicrobiales; f__JG30-KF-CM45; g__JG30-KF-CM45; s__uncultured_Chloroflexi	22	0	0	0	0	0	0	0	0	0
d__Bacteria; p__Bacteroidota; c__Bacteroidia; o__Chitinophagales; f__Chitinophagaceae; g__Flavitalea; s__uncultured_bacterium	26	0	0	0	0	0	0	0	0	0
d__Bacteria; p__Gemmatimonadota; c__AKAU4049; o__AKAU4049; f__AKAU4049; g__AKAU4049	42	0	0	0	0	0	0	0	0	0
d__Bacteria; p__Verrucomicrobiota; c__Verrucomicrobiae; o__Chthoniobacterales; f__Chthoniobacteraceae; g__Chthoniobacter	21	0	2	0	0	0	0	0	0	0
d__Bacteria; p__Proteobacteria; c__Alphaproteobacteria; o__Reyranellales; f__Reyranellaceae; g__Reyranella	9	24	0	0	0	0	0	0	0	0
d__Bacteria; p__Bacteroidota; c__Bacteroidia; o__Chitinophagales; f__37-13; g__37-13	11	0	7	8	0	0	0	0	0	0
d__Bacteria; p__Chloroflexi; c__Anaerolineae; o__RBG-13-54-9; f__RBG-13-54-9; g__RBG-13-54-9; s__uncultured_sludge	4	0	8	0	0	0	0	0	23	0
d__Bacteria; p__Bacteroidota; c__Bacteroidia; o__Chitinophagales; f__Chitinophagaceae; g__Niastella; s__uncultured_Niastella	4	0	20	0	0	0	0	0	0	0
d__Bacteria; p__Bacteroidota; c__Bacteroidia; o__Cytophagales; f__Cyclobacteriaceae	0	0	10	0	0	0	0	0	0	0
d__Bacteria; p__Acidobacteriota; c__Vicinamibacteria; o__Vicinamibacterales; f__uncultured; g__uncultured	0	0	14	0	0	0	0	0	0	0
d__Bacteria; p__Bacteroidota; c__Bacteroidia; o__Cytophagales; f__Microscillaceae; g__uncultured	0	0	17	0	0	0	0	0	0	0
d__Bacteria; p__Planctomycetota; c__Planctomycetes; o__Pirellulales; f__Pirellulaceae; g__Pir4_lineage; s__metagenome	0	0	11	0	0	0	0	0	0	0
d__Bacteria; p__Bacteroidota; c__Bacteroidia; o__Cytophagales; f__Microscillaceae; g__uncultured; s__metagenome	0	0	13	0	0	0	0	0	0	0
d__Bacteria; p__Proteobacteria; c__Gammaproteobacteria; o__Diplorickettsiales; f__Diplorickettsiaceae; g__Aquicella	0	0	9	0	10	0	0	0	0	0
d__Bacteria; p__Bacteroidota; c__Bacteroidia; o__Sphingobacteriales; f__env.OPS_17; g__env.OPS_17; s__uncultured_Alistipes	0	0	0	37	0	0	0	0	0	0
d__Bacteria; p__Planctomycetota; c__Planctomycetes; o__Pirellulales; f__Pirellulaceae; g__Pirellula; s__uncultured_Pasteuria	0	0	0	0	56	0	0	0	0	0
d__Bacteria; p__Patescibacteria; c__ABY1; o__Candidatus_Magasanikbacteria; f__Candidatus_Magasanikbacteria; g__Candidatus_Magasanikbacteria; s__uncultured_bacterium	0	0	0	0	53	0	0	0	0	0
d__Bacteria; p__Proteobacteria; c__Gammaproteobacteria; o__Cellvibrionales; f__Cellvibrionaceae; g__Cellvibrio; s__metagenome	35	0	0	0	0	0	0	0	0	0
d__Bacteria; p__Bacteroidota; c__Bacteroidia; o__Chitinophagales; f__Chitinophagaceae; g__Chitinophaga; s__Chitinophaga_taiwanensis	24	0	0	0	0	0	0	0	0	0
d__Bacteria; p__Bacteroidota; c__Bacteroidia; o__Sphingobacteriales; f__AKYH767; g__AKYH767; s__uncultured_Bacteroidetes	18	0	0	0	15	0	0	0	0	0
d__Bacteria; p__Chloroflexi; c__Gitt-GS-136; o__Gitt-GS-136; f__Gitt-GS-136; g__Gitt-GS-136; s__uncultured_bacterium	17	0	0	0	0	0	21	0	0	0
d__Bacteria; p__Bacteroidota; c__Bacteroidia; o__Cytophagales; f__Microscillaceae; g__uncultured; s__uncultured_soil	21	0	7	0	0	0	0	0	0	0
d__Bacteria; p__Acidobacteriota; c__Vicinamibacteria; o__Vicinamibacterales; f__uncultured; g__uncultured; s__uncultured_bacterium	8	0	3	0	0	0	0	20	0	0
d__Bacteria; p__Bacteroidota; c__Bacteroidia; o__Chitinophagales; f__Chitinophagaceae; g__uncultured	0	65	0	0	0	0	0	0	0	0
d__Bacteria; p__Proteobacteria; c__Gammaproteobacteria; o__Burkholderiales; f__Comamonadaceae; g__Piscinibacter	0	0	12	0	0	0	0	0	0	0
d__Bacteria; p__Verrucomicrobiota; c__Verrucomicrobiae; o__Pedosphaerales; f__Pedosphaeraceae; g__Pedosphaeraceae	0	0	15	0	0	0	0	0	0	0
d__Bacteria; p__Chloroflexi; c__Anaerolineae; o__Ardenticatenales; f__Ardenticatenaceae; g__uncultured; s__uncultured_bacterium	0	0	16	0	0	0	0	0	0	0
d__Bacteria; p__Elusimicrobiota; c__Elusimicrobia; o__Lineage_IV; f__Lineage_IV; g__Lineage_IV; s__uncultured_bacterium	0	0	0	33	0	0	0	0	0	0
d__Bacteria; p__Acidobacteriota; c__Vicinamibacteria; o__Vicinamibacterales; f__uncultured; g__uncultured; s__uncultured_Acidobacteriaceae	0	0	0	32	0	0	0	0	0	0
d__Bacteria; p__Acidobacteriota; c__Vicinamibacteria; o__Vicinamibacterales; f__Vicinamibacteraceae; g__Vicinamibacteraceae	0	0	0	0	0	56	50	0	0	0
d__Bacteria; p__Planctomycetota; c__Planctomycetes; o__Gemmatales; f__Gemmataceae; g__uncultured; s__uncultured_bacterium	0	0	0	0	0	35	69	0	0	0
d__Bacteria; p__Bacteroidota; c__Bacteroidia; o__Chitinophagales; f__Chitinophagaceae; g__Chitinophaga; s__Chitinophaga_sp.	0	0	0	0	0	0	91	0	0	0
d__Bacteria; p__Acidobacteriota; c__Vicinamibacteria; o__Vicinamibacterales; f__Vicinamibacteraceae; g__Vicinamibacteraceae	25	0	0	0	0	0	0	0	0	0
d__Bacteria; p__Bacteroidota; c__Bacteroidia; o__Chitinophagales; f__Chitinophagaceae; g__Sediminibacterium	32	0	0	0	0	0	0	0	0	0
d__Bacteria; p__Acidobacteriota; c__Vicinamibacteria; o__Vicinamibacterales; f__uncultured; g__uncultured; s__uncultured_Acidobacteriaceae	15	24	0	0	0	0	0	0	0	0
d__Bacteria; p__Patescibacteria; c__Saccharimonadia; o__Saccharimonadales; f__Saccharimonadales; g__Saccharimonadales; s__uncultured_bacterium	0	48	0	0	0	0	0	0	0	0
d__Bacteria; p__Verrucomicrobiota; c__Verrucomicrobiae; o__Pedosphaerales; f__Pedosphaeraceae; g__Ellin516; s__uncultured_bacterium	0	0	19	0	0	0	0	0	0	0
d__Bacteria; p__Actinobacteriota; c__Actinobacteria; o__Propionibacteriales; f__Nocardioidaceae	0	0	12	0	0	0	0	0	0	0
d__Bacteria; p__Verrucomicrobiota; c__Verrucomicrobiae; o__Pedosphaerales; f__Pedosphaeraceae; g__Pedosphaeraceae; s__bacterium_enrichment	0	0	14	0	0	0	0	0	0	0
d__Bacteria; p__Chloroflexi; c__Anaerolineae; o__Caldilineales; f__Caldilineaceae; g__Litorilinea; s__uncultured_soil	0	0	17	0	0	0	0	0	0	0
d__Bacteria; p__Patescibacteria; c__Parcubacteria; o__Parcubacteria; f__Parcubacteria; g__Parcubacteria; s__uncultured_Parcubacteria	0	0	16	0	0	0	0	0	0	0
d__Bacteria; p__Myxococcota; c__Polyangia; o__Polyangiales; f__BIrii41; g__BIrii41	0	0	0	16	28	0	0	0	0	0
d__Bacteria; p__Acidobacteriota; c__Vicinamibacteria; o__Vicinamibacterales; f__Vicinamibacteraceae; g__Vicinamibacteraceae; s__uncultured_Acidobacteriaceae	0	0	0	0	0	0	0	47	0	0
d__Bacteria; p__Actinobacteriota; c__Acidimicrobiia; o__Actinomarinales; f__uncultured; g__uncultured	0	0	0	0	0	0	0	44	0	0
d__Bacteria; p__Actinobacteriota; c__Thermoleophilia; o__Solirubrobacterales; f__Solirubrobacteraceae; g__uncultured; s__metagenome	0	0	0	0	0	0	0	18	29	0
d__Bacteria; p__Proteobacteria; c__Gammaproteobacteria; o__Pseudomonadales; f__Pseudomonadaceae; g__Pseudomonas	40	0	0	0	0	0	0	0	0	0
d__Bacteria; p__Acidobacteriota; c__Vicinamibacteria; o__Vicinamibacterales; f__uncultured; g__uncultured	3	0	0	0	0	0	0	0	51	0
d__Bacteria; p__Planctomycetota; c__Planctomycetes; o__Gemmatales; f__Gemmataceae; g__uncultured; s__uncultured_bacterium	0	20	0	0	29	0	0	0	0	0
d__Bacteria; p__Acidobacteriota; c__Acidobacteriae; o__Bryobacterales; f__Bryobacteraceae; g__Bryobacter	0	15	16	0	0	0	0	0	0	0
d__Bacteria; p__Myxococcota; c__bacteriap25; o__bacteriap25; f__bacteriap25; g__bacteriap25; s__uncultured_soil	0	0	15	0	0	0	0	0	0	0
d__Bacteria; p__Proteobacteria; c__Alphaproteobacteria; o__Azospirillales; f__uncultured; g__uncultured; s__uncultured_Rhodospirillaceae	0	0	16	0	0	0	0	0	0	0
d__Bacteria; p__Firmicutes; c__Bacilli; o__Entomoplasmatales; f__Entomoplasmatales; g__Candidatus_Spiroplasma; s__uncultured_bacterium	0	0	22	0	0	0	0	0	0	0
d__Bacteria; p__Bacteroidota; c__Bacteroidia; o__Cytophagales; f__Microscillaceae; g__uncultured; s__uncultured_Ohtaekwangia	0	0	13	0	0	0	0	0	0	0
d__Bacteria; p__Patescibacteria; c__Microgenomatia; o__Candidatus_Pacebacteria; f__Candidatus_Pacebacteria; g__Candidatus_Pacebacteria; s__uncultured_bacterium	0	0	13	0	10	0	0	0	0	0
d__Bacteria; p__Proteobacteria; c__Gammaproteobacteria; o__Burkholderiales; f__Nitrosomonadaceae; g__MND1	0	0	1	0	41	0	0	0	0	0
d__Bacteria; p__Verrucomicrobiota; c__Verrucomicrobiae; o__Pedosphaerales; f__Pedosphaeraceae; g__Pedosphaeraceae; s__uncultured_subdivision	0	0	0	26	0	0	0	0	0	0
d__Bacteria; p__Acidobacteriota; c__Vicinamibacteria; o__Vicinamibacterales; f__Vicinamibacteraceae; g__Vicinamibacteraceae	0	0	0	41	0	0	0	0	0	0
d__Bacteria; p__Planctomycetota; c__Phycisphaerae; o__Tepidisphaerales; f__WD2101_soil_group; g__WD2101_soil_group; s__uncultured_soil	0	0	0	0	22	0	50	0	0	0
d__Bacteria; p__Chloroflexi; c__Dehalococcoidia; o__S085; f__S085; g__S085; s__metagenome	0	0	0	0	0	66	30	0	0	0
d__Bacteria; p__Gemmatimonadota; c__Gemmatimonadetes; o__Gemmatimonadales; f__Gemmatimonadaceae; g__uncultured; s__uncultured_Gemmatimonadetes	0	0	0	0	0	0	30	27	0	0
d__Bacteria; p__Actinobacteriota; c__Actinobacteria; o__Corynebacteriales; f__Mycobacteriaceae; g__Mycobacterium	0	0	0	0	0	0	0	0	58	0
d__Bacteria; p__Patescibacteria; c__Saccharimonadia; o__Saccharimonadales; f__Saccharimonadaceae; g__TM7a; s__uncultured_bacterium	0	0	0	0	0	0	0	0	45	43
d__Bacteria; p__Planctomycetota; c__Phycisphaerae; o__Phycisphaerales; f__Phycisphaeraceae; g__AKYG587; s__uncultured_bacterium	33	0	0	0	0	0	0	0	0	0
d__Bacteria; p__Planctomycetota; c__Planctomycetes; o__Pirellulales; f__Pirellulaceae; g__Pirellula	17	0	0	15	0	0	0	0	0	0
d__Bacteria; p__Planctomycetota; c__Phycisphaerae; o__Phycisphaerales; f__Phycisphaeraceae; g__AKYG587; s__uncultured_bacterium	10	0	10	0	0	0	0	0	0	0
d__Bacteria; p__Actinobacteriota; c__Actinobacteria; o__Micrococcales; f__Intrasporangiaceae	0	55	0	0	0	0	0	0	0	0
d__Bacteria; p__Acidobacteriota; c__Blastocatellia; o__11-24; f__11-24; g__11-24; s__uncultured_bacterium	0	0	12	0	0	0	0	0	0	0
d__Bacteria; p__Chloroflexi; c__OLB14; o__OLB14; f__OLB14; g__OLB14; s__uncultured_bacterium	0	0	0	36	0	0	0	0	0	0
d__Bacteria; p__Firmicutes; c__Bacilli; o__Bacillales; f__Bacillaceae; g__Bacillus	0	0	0	18	0	0	0	13	0	0
d__Bacteria; p__Verrucomicrobiota; c__Verrucomicrobiae; o__Chthoniobacterales; f__Chthoniobacteraceae; g__Chthoniobacter; s__uncultured_bacterium	0	0	0	0	0	0	58	0	0	75
d__Bacteria; p__Gemmatimonadota; c__Gemmatimonadetes; o__Gemmatimonadales; f__Gemmatimonadaceae; g__uncultured	0	0	0	0	0	0	0	0	52	0
d__Bacteria; p__Planctomycetota; c__Planctomycetes; o__Pirellulales; f__Pirellulaceae; g__Pir4_lineage; s__uncultured_bacterium	14	0	0	17	10	0	0	0	0	0
d__Bacteria; p__Planctomycetota; c__Planctomycetes; o__Gemmatales; f__Gemmataceae; g__uncultured	0	24	7	0	0	0	0	0	0	0
d__Bacteria; p__Myxococcota; c__bacteriap25; o__bacteriap25; f__bacteriap25; g__bacteriap25	0	22	5	0	0	0	0	0	0	0
d__Bacteria; p__Planctomycetota; c__Planctomycetes; o__Planctomycetales; f__uncultured; g__uncultured; s__uncultured_Planctomycetales	0	2	0	0	33	0	0	0	0	0
d__Bacteria; p__Patescibacteria; c__Saccharimonadia; o__Saccharimonadales; f__Saccharimonadales; g__Saccharimonadales	0	0	11	0	0	0	0	0	0	0
d__Bacteria; p__Bacteroidota; c__Bacteroidia; o__Chitinophagales; f__Saprospiraceae; g__uncultured; s__uncultured_Haliscomenobacter	0	0	12	0	0	0	0	0	0	0
d__Bacteria; p__Patescibacteria; c__Parcubacteria; o__GWA2-38-13b; f__GWA2-38-13b; g__GWA2-38-13b; s__uncultured_bacterium	0	0	18	0	0	0	0	0	0	0
d__Bacteria; p__Patescibacteria; c__ABY1; o__Candidatus_Magasanikbacteria; f__Candidatus_Magasanikbacteria; g__Candidatus_Magasanikbacteria; s__Candidatus_Magasanikbacteria	0	0	13	0	0	0	0	0	0	0
d__Bacteria; p__Planctomycetota; c__Planctomycetes; o__Gemmatales; f__Gemmataceae; g__uncultured	0	0	4	30	0	0	0	0	0	0
d__Bacteria; p__Planctomycetota; c__Planctomycetes; o__Pirellulales; f__Pirellulaceae; g__uncultured; s__metagenome	0	0	0	39	0	0	0	0	0	0
d__Bacteria; p__Verrucomicrobiota; c__Verrucomicrobiae; o__Verrucomicrobiales; f__Verrucomicrobiaceae; g__uncultured; s__uncultured_Verrucomicrobia	0	0	0	0	0	0	0	0	54	0
d__Bacteria; p__Planctomycetota; c__Planctomycetes; o__Pirellulales; f__Pirellulaceae; g__Pirellula; s__uncultured_soil	30	0	0	0	0	0	0	0	0	0
d__Bacteria; p__Planctomycetota; c__Planctomycetes; o__Planctomycetales; f__uncultured; g__uncultured; s__uncultured_bacterium	20	0	0	8	0	0	0	0	0	0
d__Bacteria; p__Chloroflexi; c__Dehalococcoidia; o__S085; f__S085; g__S085; s__uncultured_bacterium	13	0	0	0	15	0	0	0	0	0
d__Bacteria; p__Verrucomicrobiota; c__Verrucomicrobiae; o__Pedosphaerales; f__Pedosphaeraceae; g__Pedosphaeraceae	14	5	0	8	0	0	0	0	0	0
d__Bacteria; p__Chloroflexi; c__Anaerolineae; o__RBG-13-54-9; f__RBG-13-54-9; g__RBG-13-54-9; s__uncultured_sludge	1	0	0	0	17	0	0	0	35	0
d__Bacteria; p__Planctomycetota; c__Planctomycetes; o__Planctomycetales; f__uncultured; g__uncultured; s__uncultured_bacterium	0	61	0	0	0	0	0	0	0	0
d__Bacteria; p__Proteobacteria; c__Gammaproteobacteria; o__Burkholderiales; f__TRA3-20; g__TRA3-20	0	0	10	0	0	0	0	0	0	0
d__Bacteria; p__Actinobacteriota; c__Actinobacteria; o__Propionibacteriales; f__Nocardioidaceae; g__Marmoricola	0	0	9	1	0	25	22	0	0	0
d__Bacteria; p__Acidobacteriota; c__Acidobacteriae; o__PAUC26f; f__PAUC26f; g__PAUC26f	0	0	0	0	58	0	0	0	0	0
d__Bacteria; p__Actinobacteriota; c__Acidimicrobiia; o__Microtrichales; f__uncultured; g__uncultured; s__uncultured_bacterium	0	0	0	0	0	0	34	0	24	0
d__Bacteria; p__Patescibacteria; c__Parcubacteria; o__Candidatus_Nomurabacteria; f__Candidatus_Nomurabacteria; g__Candidatus_Nomurabacteria; s__uncultured_bacterium	0	0	0	0	0	0	0	0	52	0
d__Bacteria; p__Actinobacteriota; c__Acidimicrobiia; o__Microtrichales; f__Ilumatobacteraceae	17	0	0	15	0	0	0	0	0	0
d__Bacteria; p__Patescibacteria; c__Parcubacteria; o__Candidatus_Kaiserbacteria; f__Candidatus_Kaiserbacteria; g__Candidatus_Kaiserbacteria; s__uncultured_bacterium	0	6	10	0	0	0	0	0	0	0
d__Bacteria; p__Acidobacteriota; c__Vicinamibacteria; o__Vicinamibacterales; f__uncultured; g__uncultured; s__uncultured_Acidobacteriaceae	0	0	12	0	0	0	0	0	0	0
d__Bacteria; p__Chloroflexi; c__Gitt-GS-136; o__Gitt-GS-136; f__Gitt-GS-136; g__Gitt-GS-136; s__uncultured_bacterium	0	0	0	36	0	0	0	0	0	0
d__Bacteria; p__Actinobacteriota; c__Actinobacteria; o__Streptomycetales; f__Streptomycetaceae	0	0	0	0	0	87	0	0	0	0
d__Bacteria; p__Acidobacteriota; c__Subgroup_11; o__Subgroup_11; f__Subgroup_11; g__Subgroup_11; s__uncultured_bacterium	0	0	0	0	0	0	0	34	26	0
d__Bacteria; p__Proteobacteria; c__Alphaproteobacteria; o__Sphingomonadales; f__Sphingomonadaceae; g__Sphingomonas	0	0	0	0	0	0	0	0	0	189
d__Bacteria; p__Acidobacteriota; c__Vicinamibacteria; o__Vicinamibacterales; f__uncultured; g__uncultured	29	0	0	0	0	0	0	0	0	0
d__Bacteria; p__Proteobacteria; c__Gammaproteobacteria; o__Xanthomonadales; f__Rhodanobacteraceae; g__uncultured; s__uncultured_bacterium	24	0	0	0	0	0	0	0	0	0
d__Bacteria; p__Entotheonellaeota; c__Entotheonellia; o__Entotheonellales; f__Entotheonellaceae; g__Entotheonellaceae; s__uncultured_bacterium	29	0	0	0	0	0	0	0	0	0
d__Bacteria; p__Dependentiae; c__Babeliae; o__Babeliales; f__Vermiphilaceae; g__Vermiphilaceae; s__uncultured_soil	31	0	0	0	0	0	0	0	0	0
d__Bacteria; p__Desulfobacterota; c__uncultured; o__uncultured; f__uncultured; g__uncultured; s__uncultured_bacterium	17	18	0	0	0	0	0	0	0	0
d__Bacteria; p__Verrucomicrobiota; c__Verrucomicrobiae; o__Pedosphaerales; f__Pedosphaeraceae; g__Pedosphaeraceae; s__uncultured_bacterium	7	0	6	0	10	0	0	0	0	0
d__Bacteria; p__Proteobacteria; c__Gammaproteobacteria; o__PLTA13; f__PLTA13; g__PLTA13	0	0	16	0	0	0	0	0	0	0
d__Bacteria; p__Proteobacteria; c__Gammaproteobacteria; o__Cellvibrionales; f__Cellvibrionaceae; g__Cellvibrio	0	0	13	0	0	0	0	0	0	0
d__Bacteria; p__Planctomycetota; c__Planctomycetes; o__Planctomycetales; f__Rubinisphaeraceae; g__SH-PL14; s__uncultured_Planctomycetaceae	0	0	18	0	0	0	0	0	0	0
d__Bacteria; p__Planctomycetota; c__Planctomycetes; o__Pirellulales; f__Pirellulaceae; g__uncultured	0	0	11	0	0	0	0	0	0	0
d__Bacteria; p__Verrucomicrobiota; c__Chlamydiae; o__Chlamydiales; f__Parachlamydiaceae; g__Candidatus_Metachlamydia; s__Candidatus_Metachlamydia	0	0	14	0	0	0	0	0	0	0
d__Bacteria; p__Gemmatimonadota; c__S0134_terrestrial_group; o__S0134_terrestrial_group; f__S0134_terrestrial_group; g__S0134_terrestrial_group; s__uncultured_Gemmatimonadales	0	0	0	37	0	0	0	0	0	0
d__Bacteria; p__Patescibacteria; c__Dojkabacteria; o__Dojkabacteria; f__Dojkabacteria; g__Dojkabacteria; s__uncultured_bacterium	0	0	0	38	0	0	0	0	0	0
d__Bacteria; p__Bacteroidota; c__Kapabacteria; o__Kapabacteriales; f__Kapabacteriales; g__Kapabacteriales; s__uncultured_bacterium	0	0	0	0	48	0	0	0	0	0
d__Bacteria; p__Actinobacteriota; c__MB-A2-108; o__MB-A2-108; f__MB-A2-108; g__MB-A2-108; s__metagenome	0	0	0	0	0	0	0	44	0	0
d__Bacteria; p__Firmicutes; c__Bacilli; o__Bacillales; f__Bacillaceae; g__Bacillus	0	0	0	0	0	0	0	41	0	0
d__Bacteria; p__Bacteroidota; c__Bacteroidia; o__Cytophagales; f__Microscillaceae; g__uncultured	0	0	0	0	0	0	0	36	8	0
d__Bacteria; p__Bacteroidota; c__Bacteroidia; o__Chitinophagales; f__Chitinophagaceae; g__Flavisolibacter	0	0	0	0	0	0	0	35	10	0
d__Bacteria; p__Acidobacteriota; c__Subgroup_25; o__Subgroup_25; f__Subgroup_25; g__Subgroup_25; s__uncultured_bacterium	14	18	0	0	0	0	0	0	0	0
d__Bacteria; p__Chloroflexi; c__KD4-96; o__KD4-96; f__KD4-96; g__KD4-96; s__uncultured_Chloroflexi	9	0	5	0	16	0	0	0	0	0
d__Bacteria; p__Proteobacteria; c__Alphaproteobacteria; o__Rhizobiales; f__Hyphomicrobiaceae; g__Hyphomicrobium	0	58	0	0	0	0	0	0	0	0
d__Bacteria; p__Patescibacteria; c__ABY1; o__Candidatus_Magasanikbacteria; f__Candidatus_Magasanikbacteria; g__Candidatus_Magasanikbacteria; s__Candidatus_Uhrbacteria	0	0	15	0	0	0	0	0	0	0
d__Bacteria; p__Verrucomicrobiota; c__Verrucomicrobiae; o__Pedosphaerales; f__Pedosphaeraceae; g__Pedosphaeraceae; s__uncultured_Pedosphaera	0	0	15	0	0	0	0	0	0	0
d__Bacteria; p__Proteobacteria; c__Gammaproteobacteria; o__Burkholderiales; f__Nitrosomonadaceae; g__MND1	0	0	17	0	0	0	0	0	0	26
d__Bacteria; p__Planctomycetota; c__Planctomycetes; o__Pirellulales; f__Pirellulaceae; g__Pirellula; s__uncultured_bacterium	0	0	11	7	0	0	0	0	0	0
d__Bacteria; p__Gemmatimonadota; c__Gemmatimonadetes; o__Gemmatimonadales; f__Gemmatimonadaceae; g__uncultured; s__uncultured_bacterium	0	0	2	19	0	0	0	0	0	0
d__Bacteria; p__Actinobacteriota; c__Thermoleophilia; o__Gaiellales; f__Gaiellaceae; g__Gaiella; s__uncultured_bacterium	0	0	4	0	0	0	0	16	22	0
d__Bacteria; p__Acidobacteriota; c__Vicinamibacteria; o__Vicinamibacterales; f__Vicinamibacteraceae; g__Vicinamibacteraceae	0	0	0	0	15	0	0	0	0	129
d__Bacteria; p__Verrucomicrobiota; c__Verrucomicrobiae; o__Pedosphaerales; f__Pedosphaeraceae; g__Pedosphaeraceae	0	0	0	0	0	101	0	0	0	0
d__Bacteria; p__Bacteroidota; c__Bacteroidia; o__Sphingobacteriales; f__KD3-93; g__KD3-93	0	0	0	0	0	105	0	0	0	0
d__Bacteria; p__Acidobacteriota; c__Vicinamibacteria; o__Vicinamibacterales; f__uncultured; g__uncultured; s__uncultured_Acidobacteriaceae	0	0	0	0	0	0	86	0	0	0
d__Bacteria; p__Planctomycetota; c__Planctomycetes; o__Pirellulales; f__Pirellulaceae; g__Pirellula	0	0	0	0	0	0	0	29	21	0
d__Bacteria; p__Actinobacteriota; c__Thermoleophilia; o__Solirubrobacterales; f__Solirubrobacteraceae	0	0	0	0	0	0	0	18	23	0
d__Bacteria; p__Verrucomicrobiota; c__Verrucomicrobiae; o__Pedosphaerales; f__Pedosphaeraceae; g__Pedosphaeraceae	19	16	0	0	0	0	0	0	0	0
d__Bacteria; p__Patescibacteria; c__Parcubacteria	11	0	2	0	0	0	0	0	0	0
d__Bacteria; p__Bacteroidota; c__Bacteroidia; o__Sphingobacteriales; f__Sphingobacteriaceae; g__Mucilaginibacter; s__Mucilaginibacter_gossypiicola	12	0	11	0	0	0	0	0	0	0
d__Bacteria; p__Planctomycetota; c__Planctomycetes; o__Pirellulales; f__Pirellulaceae; g__Pirellula; s__uncultured_Planctomycetaceae	0	52	0	0	0	0	0	0	0	0
d__Bacteria; p__Proteobacteria; c__Gammaproteobacteria	0	0	14	0	0	0	0	0	0	0
[truncated: 16,711 more rows]

## Sheet: Supplementary Table 4
Supplementary Table 4. Absolute read counts of fungal amplicon sequence variants (ASVs) from ITS rRNA gene metabarcoding of rhizosphere samples from common bean plants grown under conventional (CF) and organic (OF) farming systems. Each row corresponds to an individual ASV identified by its taxonomic classification. Columns CF1–CF5 and OF1–OF5 indicate individual samples from conventional and org…
OTU_ID	taxonomy	CF1	CF2	CF3	CF4	CF5	OF1	OF2	OF3	OF4	OF5	Taxon	Taxon Level	Trophic Mode	Guild	Growth Morphology	Trait	Confidence Ranking	Notes	Citation/Source
0055b429d3d55c08993accd9aba2f43f	k__Fungi;p__Basidiomycota;c__Agaricomycetes;o__Agaricales;f__Agaricales_fam_Incertae_sedis;g__Agaricales_gen_Incertae_sedis;s__Agaricales_sp;sh__SH1102436.09FU	0	0	0	0	0	0	0	0	0	45	Agaricales	7	Pathotroph-Saprotroph-Symbiotroph	Bryophyte Parasite-Dung Saprotroph-Ectomycorrhizal-Fungal Parasite-Leaf Saprotroph-Plant Parasite-Undefined Saprotroph-Wood Saprotroph	Agaricoid-Gasteroid-Microfungus-Secotioid-Yeast	NULL	Possible	Mushrooms and toadstools, Gill fungi, Agarics... lignicolous, sometimes muscicolous or fungicolous, saprobic, mycorrhizal, rarely parasitic on plants or fungi (Kirk et al. 2008)	Kirk PM et al. 2008. Dictionary of the Fungi. Tenth Edition. CAB International, Wallingford (ISBN: 978-0851998268)
00f609edbedabbd2b552912e4700af95	k__Fungi;p__Ascomycota;c__Saccharomycetes;o__Saccharomycetales;f__Saccharomycetales_fam_Incertae_sedis;g__Candida;s__Candida_sp;sh__SH1106817.09FU	0	0	0	4	0	0	0	0	0	0	Candida	13	Pathotroph-Saprotroph-Symbiotroph	Animal Pathogen-Endophyte-Endosymbiont-Epiphyte-|Undefined Saprotroph|	Dimorphic Yeast-Yeast	NULL	Probable	As nectar-tap_saprotroph (PÃµlme et al. 2020); Decay sugar-rich substrates (PÃµlme et al. 2020); This asexual genus is polyphyletic and contain species that function very differently depend on what they are. Caution should be taken when interpreting guilds for Candida species.	Manolakaki D, et al. 2010. Virulence. 1: 367-375 ((https://doi.org/10.4161/viru.1.5.12796)); Mekbib SB, et al. 2011. Tropical Plant Pathology 36:233-240 ((https://doi.org/10.1590/S1982-56762011000400004)); PÃµlme S, et al. 2020. Fungal Diversity 105:1-16 ((https://doi.org/10.1007/s13225-020-00466-2))
01789ff2005dc7a7b9db179ab8f8cbf3	k__Fungi;p__Ascomycota;c__Sordariomycetes;o__Hypocreales;f__Nectriaceae;g__Sarcopodium;s__Sarcopodium_araliae;sh__SH0900727.09FU	0	0	0	0	0	0	0	579	0	56	Sarcopodium	13	Pathotroph	|Plant Pathogen|	Microfungus	NULL	Probable	NULL	PÃµlme S, et al. 2020. Fungal Diversity 105:1-16 ((https://doi.org/10.1007/s13225-020-00466-2))
0178c3064c3c6cd203fad037554f4132	k__Fungi;p__Basidiomycota;c__Tremellomycetes;o__Tremellales;f__Cryptococcaceae;g__Cryptococcus;s__Cryptococcus_neoformans;sh__SH0984077.09FU	0	0	0	0	0	0	0	0	0	0	Cryptococcus	13	Pathotroph-Saprotroph-Symbiotroph	Animal Pathogen-Endophyte-Epiphyte-|Undefined Saprotroph|	Dimorphic Yeast-Yeast	NULL	Possible	As foliar_endophyte (PÃµlme et al. 2020); Decay leaf, fruit, seed, soil, dung, animal material (PÃµlme et al. 2020)	Andrews JH, et al. 1983. Phytopathology 73:228-234 ((https://doi.org/10.1094/Phyto-73-228)); Kurtzman CP, et al. (eds.) 2011. The Yeasts, a Taxonomic Study. Fifth Edition. Vols 1-3. Elsevier, San Diego (ISBN: 9780444521491); PÃµlme S, et al. 2020. Fungal Diversity 105:1-16 ((https://doi.org/10.1007/s13225-020-00466-2))
017e1594f1f3374b3707b45047270e48	k__Fungi;p__Glomeromycota;c__Glomeromycetes;o__Glomerales;f__Glomeraceae;g__Funneliformis;s__Funneliformis_mosseae;sh__SH1275058.09FU	2	0	0	0	0	0	0	0	0	0	Funneliformis	13	Symbiotroph	|Arbuscular Mycorrhizal|-Endophyte	Microfungus	NULL	Highly Probable	As root_endophyte (PÃµlme et al. 2020)	Redecker D, et al. 2013. Mycorrhiza 23:515-531 ((https://doi.org/10.1007/s00572-013-0486-y)); PÃµlme S, et al. 2020. Fungal Diversity 105:1-16 ((https://doi.org/10.1007/s13225-020-00466-2))
01cefe27b04ad275e0eeabe0eb470b94	k__Fungi;p__Ascomycota;c__Sordariomycetes;o__Glomerellales;f__Plectosphaerellaceae;g__Plectosphaerella;s__Plectosphaerella_slobbergiarum;sh__SH3177798.09FU	30	0	0	0	0	0	0	0	0	0	Plectosphaerella	13	Pathotroph-Saprotroph-Symbiotroph	Endophyte-|Plant Pathogen|-Plant Saprotroph	Microfungus	NULL	Probable	As litter_saprotroph (PÃµlme et al. 2020); Decay leaf, fruit, seed, animal material (PÃµlme et al. 2020); Plectosporium was introduced by Palm et al. (1995) for Fusarium tabacinum, the anamorph of Plectosphaerella cucumerina (Carlucci et al. 2012)	Palm et al. 1995. Mycologia 87:397-406 ((https://doi.org/10.1080/00275514.1995.12026545)); Carlucci et al. 2012. Persoonia 28:34-48 ((https://doi.org/10.3767/003158512X638251)); David AS, et al. 2016. Microbial Ecology 71:912-926 ((https://doi.org/10.1007/s00248-015-0712-6)); Li et al. 2017. Mycobiology 45:110-113 ((https://doi.org/10.5941/MYCO.2017.45.2.110)); PÃµlme S, et al. 2020. Fungal Diver…
0221f28b342be6bf6d8750bb9ebabc25	k__Fungi;p__Ascomycota;c__Sordariomycetes;o__Hypocreales;f__Hypocreales_fam_Incertae_sedis	3	0	0	13	5	31	0	0	0	0	Hypocreales	7	Saprotroph	Undefined Saprotroph	Microfungus	NULL	Possible	NULL	Sterkenburg E, et al. 2015. New Phytologist 207:1145-1158 ((https://doi.org/10.1111/nph.13426))
0239cfa1b0790c611f7b2c6f86585e86	k__Fungi;p__Ascomycota;c__Sordariomycetes;o__Microascales;f__Microascaceae;g__Cephalotrichum	0	0	0	0	0	0	25	0	0	0	Microascaceae	9	Pathotroph-Saprotroph-Symbiotroph	Animal Pathogen-Endophyte-Plant Pathogen-Undefined Saprotroph	Microfungus	NULL	Possible	Saprobic in soil or rotting vegetation, some species heat-tolerant and associatated with silage and compost, a few associated with humans and animals (Cannon & Kirk 2007)	Cannon PF, Kirk PM. 2007. Fungal Families of the World. CAB International, Cambridge (ISBN: 978-0851998275)
025b106608c9fd3db7b814b787c5239a	k__Fungi;p__Basidiomycota;c__Tremellomycetes;o__Tremellales;f__Rhynchogastremataceae;g__Papiliotrema;s__Papiliotrema_laurentii;sh__SH0960124.09FU	44	0	0	0	0	0	0	0	0	0	Papiliotrema	13	Pathotroph	|Fungal Parasite|	Dimorphic	NULL	Probable	As mycoparasite (PÃµlme et al. 2020); Decay fungal material (PÃµlme et al. 2020)	PÃµlme S, et al. 2020. Fungal Diversity 105:1-16 ((https://doi.org/10.1007/s13225-020-00466-2))
027e4b54ea7863a6d2b125547e695804	k__Fungi;p__Ascomycota;c__Sordariomycetes;o__Glomerellales;f__Plectosphaerellaceae;g__Sodiomyces	0	47	0	0	0	0	0	0	0	0	Plectosphaerellaceae	13	Pathotroph-Saprotroph-Symbiotroph	Animal Pathogen-Endophyte-Fungal Parasite-Plant Pathogen-Wood Saprotroph	Microfungus	NULL	Possible	NULL	Duncan CG, Eslyn WE. 1966. Mycologia 58:642-645 ((https://doi.org/10.2307/3757045)); Nilsson T. 1973. Studia Forestalia Suecica 104:1-40 ((https://pub.epsilon.slu.se/5711/)); Worrall JJ, et al. 1997. Mycologia 89:199-219 ((https://doi.org/10.2307/3761073)); Hanada RE, et al. 2010. Fungal Biology 114:901-910 ((https://doi.org/10.1016/j.funbio.2010.08.006)); Del Olmo-Ruiz M, Arnold AE. 2014. Mycolo…
02d12db288aa7466164e38e047e1e163	k__Fungi;p__Ascomycota;c__Eurotiomycetes;o__Onygenales;f__Onygenales_fam_Incertae_sedis;g__Spiromastix;s__Spiromastix_sp;sh__SH1219467.09FU	0	0	13	10	19	0	0	0	0	0	Spiromastix	13	Pathotroph-Saprotroph	Animal Pathogen-Dung Saprotroph-|Undefined Saprotroph|	Microfungus	NULL	Probable	As soil_saprotroph (PÃµlme et al. 2020); Decay soil (PÃµlme et al. 2020)	Tedersoo L, et al. 2014. Science 346:e1256688 ((https://doi.org/10.1126/science.1256688)); PÃµlme S, et al. 2020. Fungal Diversity 105:1-16 ((https://doi.org/10.1007/s13225-020-00466-2))
03159dd29ab709cc3a804ca816394437	k__Fungi;p__Ascomycota;c__Sordariomycetes;o__Hypocreales;f__Hypocreales_fam_Incertae_sedis;g__Sarocladium	0	14	0	8	0	0	0	0	0	0	Hypocreales	7	Saprotroph	Undefined Saprotroph	Microfungus	NULL	Possible	NULL	Sterkenburg E, et al. 2015. New Phytologist 207:1145-1158 ((https://doi.org/10.1111/nph.13426))
03623b840dd0507d30955ede4a75012b	k__Fungi;p__Ascomycota;c__Leotiomycetes;o__Helotiales;f__Dermateaceae;g__Trichosporiella;s__Trichosporiella_sp	0	0	0	0	43	0	0	0	0	0	Trichosporiella	13	Saprotroph	|Undefined Saprotroph|	Microfungus	NULL	Probable	As soil_saprotroph (PÃµlme et al. 2020); Decay soil (PÃµlme et al. 2020)	PÃµlme S, et al. 2020. Fungal Diversity 105:1-16 ((https://doi.org/10.1007/s13225-020-00466-2))
03cfdbccdfe98aabdecbdac8442a263c	k__Fungi;p__Basidiomycota;c__Tremellomycetes;o__Trichosporonales;f__Trichosporonaceae;g__Cutaneotrichosporon;s__Cutaneotrichosporon_moniliiforme;sh__SH0998011.09FU	82	0	0	0	0	0	0	0	0	0	Cutaneotrichosporon	13	Pathotroph-Saprotroph	|Animal Parasite|-Animal Pathogen-Undefined Saprotroph	Yeast	NULL	Possible	As animal_decomposer (PÃµlme et al. 2020); Decay animal material (PÃµlme et al. 2020); Pathogenic to humans	Nath R, et al. 2018. Mycopathologia 183:585-590 ((https://doi.org/10.1007/s11046-017-0231-8)); PÃµlme S, et al. 2020. Fungal Diversity 105:1-16 ((https://doi.org/10.1007/s13225-020-00466-2))
0473e7133d61fd5dd0554b2271842489	k__Fungi;p__Ascomycota;c__Sordariomycetes;o__Hypocreales;f__Niessliaceae;g__Niesslia;s__Niesslia_indica;sh__SH1290937.09FU	0	0	0	0	0	6	0	0	0	0	Niesslia	13	Saprotroph	Dung Saprotroph-|Plant Saprotroph|-Undefined Saprotroph	Microfungus	NULL	Probable	As litter_saprotroph (PÃµlme et al. 2020); Decay wood, leaf, fruit, seed, soil, dung (PÃµlme et al. 2020)	Tedersoo L, et al. 2014. Science 346:e1256688 ((https://doi.org/10.1126/science.1256688)); PÃµlme S, et al. 2020. Fungal Diversity 105:1-16 ((https://doi.org/10.1007/s13225-020-00466-2))
0488d03d4f6a95c958040b3c361b615a	k__Fungi;p__Ascomycota;c__Leotiomycetes;o__Helotiales;f__Dermateaceae;g__Calloria;s__Calloria_sp	0	0	32	0	0	0	0	0	0	0	Calloria	13	Saprotroph	|Plant Saprotroph|	Microfungus	NULL	Probable	As litter_saprotroph (PÃµlme et al. 2020); Decay leaf, fruit, seed (PÃµlme et al. 2020)	PÃµlme S, et al. 2020. Fungal Diversity 105:1-16 ((https://doi.org/10.1007/s13225-020-00466-2))
052cffb8493c498816ea4ac766ff7834	k__Fungi;p__Basidiomycota;c__Tremellomycetes;o__Trichosporonales;f__Trichosporonaceae;g__Apiotrichum;s__Apiotrichum_dulcitum;sh__SH3229235.09FU	0	0	0	0	0	197	37	109	0	0	Apiotrichum	13	Saprotroph	|Undefined Saprotroph|	Microfungus-Yeast	NULL	Possible	As soil_saprotroph (PÃµlme et al. 2020); Decay soil (PÃµlme et al. 2020); From forest soil (Calduch et al. 2002)	Calduch M, et al. 2002. Mycologia 94:355-361 ((https://doi.org/10.1080/15572536.2003.11833241)); PÃµlme S, et al. 2020. Fungal Diversity 105:1-16 ((https://doi.org/10.1007/s13225-020-00466-2))
055f1693dedb20776396fe2f91f84bf7	k__Fungi;p__Basidiomycota;c__Agaricomycetes;o__Agaricales;f__Agaricales_fam_Incertae_sedis;g__Agaricales_gen_Incertae_sedis;s__Agaricales_sp;sh__SH1234997.09FU	0	36	0	0	0	0	0	0	6	0	Agaricales	7	Pathotroph-Saprotroph-Symbiotroph	Bryophyte Parasite-Dung Saprotroph-Ectomycorrhizal-Fungal Parasite-Leaf Saprotroph-Plant Parasite-Undefined Saprotroph-Wood Saprotroph	Agaricoid-Gasteroid-Microfungus-Secotioid-Yeast	NULL	Possible	Mushrooms and toadstools, Gill fungi, Agarics... lignicolous, sometimes muscicolous or fungicolous, saprobic, mycorrhizal, rarely parasitic on plants or fungi (Kirk et al. 2008)	Kirk PM et al. 2008. Dictionary of the Fungi. Tenth Edition. CAB International, Wallingford (ISBN: 978-0851998268)
05638ca61da0a96b30ee4796d19eaa98	k__Fungi;p__Ascomycota;c__Orbiliomycetes;o__Orbiliales;f__Orbiliaceae;g__Lilapila;s__Lilapila_jurana;sh__SH1106504.09FU	0	0	0	0	0	0	0	0	0	4	Orbiliaceae	9	Saprotroph	Wood Saprotroph	Microfungus	NULL	Probable	Saprobic, found especially on wood in both wet and dry habitats. Many species are nematophagous, forming adhesive knobs, nets or ring-like traps in the presence of a food source; perhaps a strategy for life in low-nitrogen environments. There have been reports of associations with algae for a few species, but an established lichen association appears not to exist (Cannon & Kirk 2007)	Cannon PF, Kirk PM. 2007. Fungal Families of the World. CAB International, Cambridge (ISBN: 978-0851998275)
0596b401b4b3ee7f6b3a7b17ef610bf2	k__Fungi;p__Basidiomycota;c__Agaricomycetes;o__Agaricales;f__Entolomataceae;g__Entoloma;s__Entoloma_sp;sh__SH1260590.09FU	0	0	0	0	0	0	0	0	1716	0	Entoloma	13	Pathotroph-Saprotroph-Symbiotroph	Ectomycorrhizal-Fungal Parasite-|Undefined Saprotroph|-Undefined Symbiotroph	Agaricoid	NULL	Possible	As soil_saprotroph (PÃµlme et al. 2020); Decay roots, soil (PÃµlme et al. 2020)	Rinaldi AC, et al. 2008. Fungal Diversity 33:1-45 ((http://www.fungaldiversity.org/fdp/sfdp/33-1.pdf)) (as ECM/not ECM); Tedersoo L, et al. 2010. Mycorrhiza 20:217-263 ((https://doi.org/10.1007/s00572-009-0274-x; PÃµlme S, et al. 2020. Fungal Diversity 105:1-16 ((https://doi.org/10.1007/s13225-020-00466-2)); sensu stricto)); http://mycorrhizas.info/ecmf.html ((http://mycorrhizas.info/ecmf.html)) …
05fbfd9341a9928c1dbb796929219a4f	k__Fungi;p__Ascomycota;c__Leotiomycetes;o__Helotiales;f__Hyaloscyphaceae;g__Cistella;s__Cistella_sp;sh__SH0989673.09FU	0	0	0	0	0	23	0	6	0	0	Cistella	13	Saprotroph-Symbiotroph	Endophyte-Plant Saprotroph-Undefined Saprotroph-|Wood Saprotroph|	Microfungus	NULL	Probable	As foliar_endophyte (PÃµlme et al. 2020); As litter_saprotroph (PÃµlme et al. 2020); Decay wood, leaf, fruit, seed (PÃµlme et al. 2020)	Tedersoo L, et al. 2014. Science 346:e1256688 ((https://doi.org/10.1126/science.1256688)); PÃµlme S, et al. 2020. Fungal Diversity 105:1-16 ((https://doi.org/10.1007/s13225-020-00466-2))
06200e7bcf55013a46f9716510e0fb83	k__Fungi;p__Ascomycota;c__Sordariomycetes;o__Sordariales;f__Chaetomiaceae;g__Chaetomium;s__Chaetomium_sp;sh__SH0971572.09FU	0	12	0	0	0	0	0	0	0	0	Chaetomium	13	Pathotroph-Saprotroph-Symbiotroph	Animal Pathogen-Dung Saprotroph-Endophyte-Epiphyte-Plant Pathogen-|Plant Saprotroph|-Wood Saprotroph	Microfungus	Soft Rot	Possible	As foliar_endophyte (PÃµlme et al. 2020); As litter_saprotroph (PÃµlme et al. 2020); culture (Busby et al. 2016, David et al. 2016); Likely opportunistic human pathogen (Irinyi et al. 2015); culture (Massimo et al. 2015); Endophyte detection method; Decay wood, leaf, fruit, seed, soil, dung (PÃµlme et al. 2020); derived commodities (Cannon & Kirk 2007); Epiphyte detection method; Saprobic, acting…	Seehann G, et al. 1975. List of Fungi in Soft-Rot Tissue Tests. Institute fur Holzbiologie und Holzschutz, Bundesforschungsanstalt fur Forst - und Holzwirtshaft, Hamburg - Lohbrugge, Germany; Cannon PF, Kirk PM. 2007. Fungal Families of the World. CAB International, Cambridge ((https://isbnsearch.org/isbn/9780851998275)); Bills GF, et al. 2013. Current Opinion in Microbiology 16:549-565 ((https:/…
067d1fd49b314f21bb9979a51c83043c	k__Fungi;p__Ascomycota;c__Sordariomycetes;o__Hypocreales;f__Hypocreales_fam_Incertae_sedis;g__Hypocreales_gen_Incertae_sedis;s__Hypocreales_sp;sh__SH1029139.09FU	11	0	0	0	0	0	0	0	0	0	Hypocreales	7	Saprotroph	Undefined Saprotroph	Microfungus	NULL	Possible	NULL	Sterkenburg E, et al. 2015. New Phytologist 207:1145-1158 ((https://doi.org/10.1111/nph.13426))
067fae1b6b4a70dbbc5f1bba3ff34e17	k__Fungi;p__Ascomycota;c__Eurotiomycetes;o__Chaetothyriales;f__Herpotrichiellaceae;g__Pseudocladosporium;s__Pseudocladosporium_proteae;sh__SH1320840.09FU	0	0	0	0	3	0	0	0	0	0	Pseudocladosporium	13	Pathotroph	|Plant Pathogen|	Microfungus	NULL	Probable	NULL	Tedersoo L, et al. 2014. Science 346:e1256688 ((https://doi.org/10.1126/science.1256688)); PÃµlme S, et al. 2020. Fungal Diversity 105:1-16 ((https://doi.org/10.1007/s13225-020-00466-2))
06c495e2834ebc6cf4e8893dab0f778f	k__Fungi;p__Ascomycota;c__Saccharomycetes;o__Saccharomycetales;f__Saccharomycetales_fam_Incertae_sedis;g__Saccharomycetales_gen_Incertae_sedis;s__Saccharomycetales_sp;sh__SH0988631.09FU	0	0	0	0	0	0	0	0	17	0	Saccharomycetales	7	Saprotroph	Undefined Saprotroph	Yeast	NULL	Possible	NULL	Sterkenburg E, et al. 2015. New Phytologist 207:1145-1158 ((https://doi.org/10.1111/nph.13426))
06ef4752661ecffb5564310ab09152f0	k__Fungi;p__Ascomycota;c__Dothideomycetes;o__Pleosporales;f__Lentitheciaceae;g__Poaceascoma;s__Poaceascoma_lochii;sh__SH0992319.09FU	0	0	0	0	0	35	0	0	0	0	Poaceascoma	13	Saprotroph	|Wood Saprotroph|	Microfungus	NULL	Probable	Decay wood (PÃµlme et al. 2020)	PÃµlme S, et al. 2020. Fungal Diversity 105:1-16 ((https://doi.org/10.1007/s13225-020-00466-2))
06f9117d274441bfdde16c739890ae58	k__Fungi;p__Ascomycota;c__Taphrinomycetes;o__Taphrinales;f__Taphrinaceae;g__Taphrina	0	2	0	0	0	0	0	0	0	0	Taphrinaceae	9	Pathotroph	Plant Pathogen	Microfungus	NULL	Probable	Biotrophic on plants, usually causing hyperplasia (galls, witches broom) or lesions (Cannon & Kirk 2007)	Cannon PF, Kirk PM. 2007. Fungal Families of the World. CAB International, Cambridge (ISBN: 978-0851998275)
06fb837d418cc85d89fd05b958821a7c	k__Fungi;p__Ascomycota;c__Dothideomycetes;o__Pleosporales;f__Corynesporascaceae;g__Corynespora;s__Corynespora_cassiicola;sh__SH0978221.09FU	0	0	0	0	8	8	56	264	11	60	Corynespora	13	Pathotroph-Saprotroph-Symbiotroph	Endophyte-Lichen Parasite-|Plant Pathogen|-Undefined Saprotroph	Microfungus	NULL	Probable	Saprobes or weak parasites on a large number of plant species... A number of economically important plant diseaes are caused by this family, especially leaf spots and fruit disorders; many ascribed to the Corynespora cassiicola complex (Cannon & Kirk 2007)	Cannon PF, Kirk PM. 2007. Fungal Families of the World. CAB International, Cambridge (ISBN: 978-0851998275); Tedersoo L, et al. 2014. Science 346:e1256688 ((https://doi.org/10.1126/science.1256688)); Lawrey JD, Diederich P. 2016. http://www.lichenicolous.net (accessed 24 May 2017)((http://www.lichenicolous.net/)); PÃµlme S, et al. 2020. Fungal Diversity 105:1-16 ((https://doi.org/10.1007/s13225-0…
07209fd354023357f428995f6aa90d9b	k__Fungi;p__Ascomycota;c__Eurotiomycetes;o__Eurotiales;f__Aspergillaceae;g__Aspergillus	0	0	0	35	49	0	0	0	0	0	Eurotiales	7	Saprotroph	Undefined Saprotroph	Microfungus	NULL	Possible	NULL	Sterkenburg E, et al. 2015. New Phytologist 207:1145-1158 ((https://doi.org/10.1111/nph.13426))
074318de01cbe31be377e2d16d882567	k__Fungi;p__Ascomycota;c__Sordariomycetes;o__Hypocreales;f__Nectriaceae;g__Fusarium	0	0	0	0	0	121	40	7	0	12	Nectriaceae	9	Pathotroph-Saprotroph-Symbiotroph	Animal Pathogen-Endophyte-Fungal Parasite-Lichen Parasite-Plant Pathogen-Wood Saprotroph	Microfungus	NULL	Possible	Fusarium species are amongst the economically significant plant pathogens (Cannon & Kirk 2007)	Cannon PF, Kirk PM. 2007. Fungal Families of the World. CAB International, Cambridge (ISBN: 978-0851998275); Hirooka Y, et al. 2012. Studies in Mycology 711-210 ((https://doi.org/10.3114/sim0001)); Tedersoo L, et al. 2014. Science 346:e1256688 ((https://doi.org/10.1126/science.1256688)); The American Phytopathological Society Common Names of Plant Diseases ((http://www.apsnet.org/publications/com…
07553c5cc754c79e6d46c05c0ac33401	k__Fungi;p__Ascomycota;c__Eurotiomycetes;o__Eurotiales;f__Aspergillaceae;g__Aspergillus;s__Aspergillus_caninus;sh__SH1003602.09FU	0	0	0	0	0	0	28	0	0	0	Aspergillus	13	Pathotroph-Saprotroph-Symbiotroph	Animal Pathogen-Endophyte-Plant Saprotroph-|Undefined Saprotroph|-Wood Saprotroph	Microfungus	NULL	Probable	As foliar_endophyte (PÃµlme et al. 2020); Decay leaf, fruit, seed, soil, dung, animal material (PÃµlme et al. 2020)	Seehann G, et al. 1975. List of Fungi in Soft-Rot Tissue Tests. Institute fur Holzbiologie und Holzschutz, Bundesforschungsanstalt fur Forst - und Holzwirtshaft, Hamburg - Lohbrugge, Germany; Tedersoo L, et al. 2014. Science 346:e1256688 ((https://doi.org/10.1126/science.1256688)); Irinyi L, et al. 2015. Medical Mycology 53:313-337 ((https://doi.org/10.1093/mmy/myv008)); PÃµlme S, et al. 2020. Fu…
0756fb250026293febf1cf8eacc09e1b	k__Fungi;p__Ascomycota;c__Pezizomycetes;o__Pezizales;f__Ascodesmidaceae;g__Cephaliophora;s__Cephaliophora_sp;sh__SH0935923.09FU	0	0	0	0	4	0	0	0	0	0	Cephaliophora	13	Saprotroph	Dung Saprotroph-|Undefined Saprotroph|	Microfungus	NULL	Probable	As soil_saprotroph (PÃµlme et al. 2020); Decay soil, dung (PÃµlme et al. 2020)	PÃµlme S, et al. 2020. Fungal Diversity 105:1-16 ((https://doi.org/10.1007/s13225-020-00466-2))
0787b819027d41d259f279932141a7cd	k__Fungi;p__Ascomycota;c__Orbiliomycetes;o__Orbiliales;f__Orbiliaceae;g__Lilapila;s__Lilapila_jurana;sh__SH1106504.09FU	233	95	684	59	81	0	0	0	0	0	Orbiliaceae	9	Saprotroph	Wood Saprotroph	Microfungus	NULL	Probable	Saprobic, found especially on wood in both wet and dry habitats. Many species are nematophagous, forming adhesive knobs, nets or ring-like traps in the presence of a food source; perhaps a strategy for life in low-nitrogen environments. There have been reports of associations with algae for a few species, but an established lichen association appears not to exist (Cannon & Kirk 2007)	Cannon PF, Kirk PM. 2007. Fungal Families of the World. CAB International, Cambridge (ISBN: 978-0851998275)
07c9c100f4dcc828363440291412c08e	k__Fungi;p__Basidiomycota;c__Tremellomycetes;o__Tremellales;f__Cryptococcaceae;g__Cryptococcus;s__Cryptococcus_neoformans;sh__SH0984077.09FU	0	0	26	0	0	0	0	0	0	0	Cryptococcus	13	Pathotroph-Saprotroph-Symbiotroph	Animal Pathogen-Endophyte-Epiphyte-|Undefined Saprotroph|	Dimorphic Yeast-Yeast	NULL	Possible	As foliar_endophyte (PÃµlme et al. 2020); Decay leaf, fruit, seed, soil, dung, animal material (PÃµlme et al. 2020)	Andrews JH, et al. 1983. Phytopathology 73:228-234 ((https://doi.org/10.1094/Phyto-73-228)); Kurtzman CP, et al. (eds.) 2011. The Yeasts, a Taxonomic Study. Fifth Edition. Vols 1-3. Elsevier, San Diego (ISBN: 9780444521491); PÃµlme S, et al. 2020. Fungal Diversity 105:1-16 ((https://doi.org/10.1007/s13225-020-00466-2))
07f65ccfd3f256c2dc0598bca171237e	k__Fungi;p__Basidiomycota;c__Atractiellomycetes;o__Atractiellales;f__Hoehnelomycetaceae;g__Atractiella;s__Atractiella_solani;sh__SH1306036.09FU	0	0	0	0	0	0	0	0	9	0	Atractiella	13	Pathotroph-Saprotroph	Plant Pathogen-|Undefined Saprotroph|	Microfungus	NULL	Probable	As root_pathogen (PÃµlme et al. 2020); Decay roots, soil (PÃµlme et al. 2020)	Tedersoo L, et al. 2014. Science 346:e1256688 ((https://doi.org/10.1126/science.1256688)); PÃµlme S, et al. 2020. Fungal Diversity 105:1-16 ((https://doi.org/10.1007/s13225-020-00466-2))
07f74baf7ff45662d35d600b87d02aea	k__Fungi;p__Basidiomycota;c__Microbotryomycetes;o__Sporidiobolales;f__Sporidiobolaceae;g__Sporobolomyces;s__Sporobolomyces_johnsonii	0	0	0	0	0	0	0	0	7	0	Sporobolomyces	13	Pathotroph-Saprotroph	|Fungal Parasite|-Plant Saprotroph	Yeast	NULL	Probable	As litter_saprotroph (PÃµlme et al. 2020); As mycoparasite (PÃµlme et al. 2020); Decay fungal material (PÃµlme et al. 2020)	Tedersoo L, et al. 2014. Science 346:e1256688 ((https://doi.org/10.1126/science.1256688)); Purahong W, et al. 2016. Molecular Ecology 25:4059-4074 ((https://doi.org/10.1111/mec.13739)); PÃµlme S, et al. 2020. Fungal Diversity 105:1-16 ((https://doi.org/10.1007/s13225-020-00466-2))
082c95b66bbe15be61c198b363d0e561	k__Fungi;p__Mucoromycota;c__Mucoromycetes;o__Mucorales;f__Mucoraceae;g__Mucoraceae_gen_Incertae_sedis;s__Mucoraceae_sp;sh__SH1277624.09FU	0	0	0	0	0	7	0	0	0	0	Mucorales	7	Saprotroph	Undefined Saprotroph	Microfungus	NULL	Possible	NULL	Sterkenburg E, et al. 2015. New Phytologist 207:1145-1158 ((https://doi.org/10.1111/nph.13426))
095347c0a50156049f2e45624af77e4c	k__Fungi;p__Glomeromycota;c__Glomeromycetes;o__Glomerales;f__Glomeraceae;g__Rhizophagus;s__Rhizophagus_irregularis;sh__SH1538155.09FU	1	0	0	0	0	29	14	0	0	0	Rhizophagus	13	Symbiotroph	|Arbuscular Mycorrhizal|-Endophyte	Microfungus	NULL	Highly Probable	As root_endophyte (PÃµlme et al. 2020)	Redecker D, et al. 2013. Mycorrhiza 23:515-531 ((https://doi.org/10.1007/s00572-013-0486-y)); PÃµlme S, et al. 2020. Fungal Diversity 105:1-16 ((https://doi.org/10.1007/s13225-020-00466-2))
0a97d5cee12b469789785dd510889992	k__Fungi;p__Ascomycota;c__Eurotiomycetes;o__Onygenales;f__Onygenaceae;g__Castanedomyces;s__Castanedomyces_australiensis;sh__SH1305396.09FU	0	0	7	0	9	0	0	0	0	0	Castanedomyces	13	Saprotroph	|Undefined Saprotroph|	Microfungus	NULL	Probable	As animal_decomposer (PÃµlme et al. 2020); As keratinolytic (PÃµlme et al. 2020); As soil_saprotroph (PÃµlme et al. 2020); Decay soil, animal material (PÃµlme et al. 2020)	Tedersoo L, et al. 2014. Science 346:e1256688 ((https://doi.org/10.1126/science.1256688)); PÃµlme S, et al. 2020. Fungal Diversity 105:1-16 ((https://doi.org/10.1007/s13225-020-00466-2))
0ab7f7125087926413dca0d53682b739	k__Fungi;p__Ascomycota;c__Eurotiomycetes;o__Onygenales;f__Onygenaceae;g__Auxarthron;s__Auxarthron_sp;sh__SH0886454.09FU	16	0	0	0	0	0	0	0	0	0	Auxarthron	13	Saprotroph	|Undefined Saprotroph|	Microfungus	NULL	Probable	As animal_decomposer (PÃµlme et al. 2020); As keratinolytic (PÃµlme et al. 2020); As soil_saprotroph (PÃµlme et al. 2020); Decay soil, animal material (PÃµlme et al. 2020)	Tedersoo L, et al. 2014. Science 346:e1256688 ((https://doi.org/10.1126/science.1256688)); PÃµlme S, et al. 2020. Fungal Diversity 105:1-16 ((https://doi.org/10.1007/s13225-020-00466-2))
0ae1d77c131126b8e55955872ab93302	k__Fungi;p__Ascomycota;c__Eurotiomycetes;o__Eurotiales;f__Aspergillaceae;g__Penicillium	240	91	0	447	268	0	0	0	0	0	Eurotiales	7	Saprotroph	Undefined Saprotroph	Microfungus	NULL	Possible	NULL	Sterkenburg E, et al. 2015. New Phytologist 207:1145-1158 ((https://doi.org/10.1111/nph.13426))
0af2a38c11a69f562f2ce36f4d72397d	k__Fungi;p__Basidiomycota;c__Agaricomycetes;o__Agaricales;f__Psathyrellaceae;g__Coprinellus	0	0	0	8	0	3	0	0	67	0	Psathyrellaceae	9	Saprotroph	Dung Saprotroph-Plant Saprotroph-Wood Saprotroph	Agaricoid	NULL	Probable	Saprobic, in grass, on dung, rotten wood and similar substrata (Cannon & Kirk 2007)	Cannon PF, Kirk PM. 2007. Fungal Families of the World. CAB International, Cambridge (ISBN: 978-0851998275)
0b793e8cfe891a0cf0fd838c4c12ec64	k__Fungi;p__Ascomycota;c__Sordariomycetes;o__Microascales;f__Halosphaeriaceae;g__Cirrenalia;s__Cirrenalia_sp;sh__SH0898695.09FU	0	0	0	0	0	0	0	9	28	0	Cirrenalia	13	Pathotroph-Saprotroph	Plant Pathogen-Undefined Saprotroph-|Wood Saprotroph|	Microfungus	Soft Rot	Probable	Decay wood (PÃµlme et al. 2020)	Tedersoo L, et al. 2014. Science 346:e1256688 ((https://doi.org/10.1126/science.1256688)); PÃµlme S, et al. 2020. Fungal Diversity 105:1-16 ((https://doi.org/10.1007/s13225-020-00466-2))
0c34c429d07b71d4caea5188b529bad6	k__Fungi;p__Glomeromycota;c__Glomeromycetes;o__Glomerales;f__Glomeraceae;g__Rhizophagus;s__Rhizophagus_irregularis;sh__SH1538155.09FU	199	0	0	0	0	0	0	0	0	0	Rhizophagus	13	Symbiotroph	|Arbuscular Mycorrhizal|-Endophyte	Microfungus	NULL	Highly Probable	As root_endophyte (PÃµlme et al. 2020)	Redecker D, et al. 2013. Mycorrhiza 23:515-531 ((https://doi.org/10.1007/s00572-013-0486-y)); PÃµlme S, et al. 2020. Fungal Diversity 105:1-16 ((https://doi.org/10.1007/s13225-020-00466-2))
0c51b9ccafe95bcd5ffb7bf81e82f32a	k__Fungi;p__Ascomycota;c__Sordariomycetes;o__Hypocreales;f__Nectriaceae	7	0	0	0	13	41	8	20	0	0	Hypocreales	7	Saprotroph	Undefined Saprotroph	Microfungus	NULL	Possible	NULL	Sterkenburg E, et al. 2015. New Phytologist 207:1145-1158 ((https://doi.org/10.1111/nph.13426))
0c779367d945abad8fd3688a6a33eb8b	k__Fungi;p__Basidiomycota;c__Agaricomycetes;o__Agaricales;f__Psathyrellaceae;g__Lacrymaria;s__Lacrymaria_lacrymabunda;sh__SH1236709.09FU	0	0	0	0	0	0	0	0	0	11	Lacrymaria	13	Saprotroph	|Plant Saprotroph|-Undefined Saprotroph	Agaricoid	NULL	Probable	As litter_saprotroph (PÃµlme et al. 2020); Decay leaf, fruit, seed (PÃµlme et al. 2020)	Tedersoo L, et al. 2014. Science 346:e1256688 ((https://doi.org/10.1126/science.1256688)); PÃµlme S, et al. 2020. Fungal Diversity 105:1-16 ((https://doi.org/10.1007/s13225-020-00466-2))
0c9aaaae839b213910be817089cdb271	k__Fungi;p__Ascomycota;c__Dothideomycetes;o__Pleosporales;f__Cucurbitariaceae;g__Pyrenochaetopsis;s__Pyrenochaetopsis_leptospora;sh__SH0994498.09FU	18	0	0	0	0	24	20	0	7	0	Pyrenochaetopsis	13	Pathotroph-Saprotroph-Symbiotroph	|Endophyte|-Lichen Parasite-Plant Saprotroph-Undefined Saprotroph	Microfungus	NULL	Possible	As foliar_endophyte (PÃµlme et al. 2020); As litter_saprotroph (PÃµlme et al. 2020); Decay leaf, fruit, seed (PÃµlme et al. 2020)	Tedersoo L, et al. 2014. Science 346:e1256688 ((https://doi.org/10.1126/science.1256688)); Massimo NC, et al. 2015. Microbial Ecology 70:61-76 ((https://doi.org/10.1007/s00248-014-0563-6)); Lawrey JD, Diederich P. 2016. http://www.lichenicolous.net (accessed 24 May 2017) ((http://www.lichenicolous.net)); PÃµlme S, et al. 2020. Fungal Diversity 105:1-16 ((https://doi.org/10.1007/s13225-020-00466-2…
0ca43f587351db7a96bac8c1bfc9d5d5	k__Fungi;p__Ascomycota;c__Sordariomycetes;o__Hypocreales;f__Nectriaceae;g__Fusarium	0	0	0	0	0	0	0	0	0	21	Nectriaceae	9	Pathotroph-Saprotroph-Symbiotroph	Animal Pathogen-Endophyte-Fungal Parasite-Lichen Parasite-Plant Pathogen-Wood Saprotroph	Microfungus	NULL	Possible	Fusarium species are amongst the economically significant plant pathogens (Cannon & Kirk 2007)	Cannon PF, Kirk PM. 2007. Fungal Families of the World. CAB International, Cambridge (ISBN: 978-0851998275); Hirooka Y, et al. 2012. Studies in Mycology 711-210 ((https://doi.org/10.3114/sim0001)); Tedersoo L, et al. 2014. Science 346:e1256688 ((https://doi.org/10.1126/science.1256688)); The American Phytopathological Society Common Names of Plant Diseases ((http://www.apsnet.org/publications/com…
0cd4d677069ec609ffa16c1d07473a25	k__Fungi;p__Ascomycota;c__Sordariomycetes;o__Xylariales;f__Xylariaceae;g__Calceomyces;s__Calceomyces_sp;sh__SH0921526.09FU	0	0	0	0	0	0	0	3	0	0	Calceomyces	13	Saprotroph	|Undefined Saprotroph|	Microfungus	NULL	Probable	As soil_saprotroph (PÃµlme et al. 2020); Decay soil (PÃµlme et al. 2020)	Tedersoo L, et al. 2014. Science 346:e1256688 ((https://doi.org/10.1126/science.1256688)); PÃµlme S, et al. 2020. Fungal Diversity 105:1-16 ((https://doi.org/10.1007/s13225-020-00466-2))
0ce4ac761599fb4f12c9f8617b7c4904	k__Fungi;p__Ascomycota;c__Pezizomycetes;o__Pezizales;f__Pyronemataceae;g__Paratricharina;s__Paratricharina_multiguttulata;sh__SH0936745.09FU	0	6	0	0	0	0	0	0	0	0	Paratricharina	13	Saprotroph	|Undefined Saprotroph|	Microfungus	NULL	Probable	As soil_saprotroph (PÃµlme et al. 2020); Decay soil (PÃµlme et al. 2020)	PÃµlme S, et al. 2020. Fungal Diversity 105:1-16 ((https://doi.org/10.1007/s13225-020-00466-2))
0cebc0bf2ee8589a6684886e45a0bc51	k__Fungi;p__Basidiomycota;c__Agaricomycetes;o__Auriculariales;f__Auriculariaceae;g__Auricularia;s__Auricularia_sp;sh__SH1090428.09FU	0	0	0	0	0	10	0	0	0	0	Auricularia	13	Saprotroph	Undefined Saprotroph-|Wood Saprotroph|	Tremelloid	NULL	Probable	Decay wood (PÃµlme et al. 2020)	Tedersoo L, et al. 2014. Science 346:e1256688 ((https://doi.org/10.1126/science.1256688)); PÃµlme S, et al. 2020. Fungal Diversity 105:1-16 ((https://doi.org/10.1007/s13225-020-00466-2))
0d01ecedf27c94c0bd52244271047e95	k__Fungi;p__Ascomycota;c__Eurotiomycetes;o__Eurotiales;f__Aspergillaceae;g__Aspergillus;s__Aspergillus_flavus	27	0	0	0	0	0	0	0	0	0	Aspergillus	13	Pathotroph-Saprotroph-Symbiotroph	Animal Pathogen-Endophyte-Plant Saprotroph-|Undefined Saprotroph|-Wood Saprotroph	Microfungus	NULL	Probable	As foliar_endophyte (PÃµlme et al. 2020); Decay leaf, fruit, seed, soil, dung, animal material (PÃµlme et al. 2020)	Seehann G, et al. 1975. List of Fungi in Soft-Rot Tissue Tests. Institute fur Holzbiologie und Holzschutz, Bundesforschungsanstalt fur Forst - und Holzwirtshaft, Hamburg - Lohbrugge, Germany; Tedersoo L, et al. 2014. Science 346:e1256688 ((https://doi.org/10.1126/science.1256688)); Irinyi L, et al. 2015. Medical Mycology 53:313-337 ((https://doi.org/10.1093/mmy/myv008)); PÃµlme S, et al. 2020. Fu…
0dd90b276dfc02b055b31b2885e3063b	k__Fungi;p__Glomeromycota;c__Glomeromycetes;o__Glomerales;f__Glomeraceae;g__Glomus;s__Glomus_sp;sh__SH0977264.09FU	0	0	0	0	0	0	0	0	0	18	Glomus	13	Symbiotroph	|Arbuscular Mycorrhizal|-Endophyte	Microfungus	NULL	Highly Probable	As root_endophyte (PÃµlme et al. 2020)	Redecker D, et al. 2013. Mycorrhiza 23:515-531 ((https://doi.org/10.1007/s00572-013-0486-y)); PÃµlme S, et al. 2020. Fungal Diversity 105:1-16 ((https://doi.org/10.1007/s13225-020-00466-2))
0ea2d7d545e70f7e7dfedec3547a5357	k__Fungi;p__Ascomycota;c__Leotiomycetes;o__Helotiales;f__Helotiaceae;g__Tetracladium;s__Tetracladium_sp	0	0	0	0	0	0	0	0	46	0	Tetracladium	13	Saprotroph	|Plant Saprotroph|-Undefined Saprotroph	Microfungus	NULL	Probable	As litter_saprotroph (PÃµlme et al. 2020); Decay leaf, fruit, seed (PÃµlme et al. 2020)	Tedersoo L, et al. 2014. Science 346:e1256688 ((https://doi.org/10.1126/science.1256688)); PÃµlme S, et al. 2020. Fungal Diversity 105:1-16 ((https://doi.org/10.1007/s13225-020-00466-2))
0ec616e46d65764a375e73a292c84580	k__Fungi;p__Basidiomycota;c__Agaricomycetes;o__Agaricales;f__Entolomataceae;g__Entoloma;s__Entoloma_sp	347	49	0	0	0	0	0	0	0	77	Entoloma	13	Pathotroph-Saprotroph-Symbiotroph	Ectomycorrhizal-Fungal Parasite-|Undefined Saprotroph|-Undefined Symbiotroph	Agaricoid	NULL	Possible	As soil_saprotroph (PÃµlme et al. 2020); Decay roots, soil (PÃµlme et al. 2020)	Rinaldi AC, et al. 2008. Fungal Diversity 33:1-45 ((http://www.fungaldiversity.org/fdp/sfdp/33-1.pdf)) (as ECM/not ECM); Tedersoo L, et al. 2010. Mycorrhiza 20:217-263 ((https://doi.org/10.1007/s00572-009-0274-x; PÃµlme S, et al. 2020. Fungal Diversity 105:1-16 ((https://doi.org/10.1007/s13225-020-00466-2)); sensu stricto)); http://mycorrhizas.info/ecmf.html ((http://mycorrhizas.info/ecmf.html)) …
0edfa1970841cf8bbd38c4ee7688e6e0	k__Fungi;p__Ascomycota;c__Sordariomycetes;o__Coniochaetales;f__Coniochaetaceae;g__Coniochaeta;s__Coniochaeta_sp	0	0	0	12	0	49	15	0	0	0	Coniochaeta	13	Pathotroph-Saprotroph-Symbiotroph	Animal Pathogen-Dung Saprotroph-Endophyte-Lichen Parasite-Plant Pathogen-|Undefined Saprotroph|	Microfungus	NULL	Possible	As foliar_endophyte (PÃµlme et al. 2020); Decay leaf, fruit, seed, soil, dung, animal material (PÃµlme et al. 2020)	Bell A. 1983. Dung Fungi: An Illustrated Guide to Coprophilous Fungi in New Zealand. Victoria University Press, Wellington (ISBN: 978-0864730015); Damm U, et al. 2010. Persoonia 24:60-80 ((http://doi.org/10.3767/003158510X500705)); Costa IPMW, et al. 2012. Mycotaxon 119:e26 ((http://mycotaxon.com/resources/checklists/costa_v119_checklist.pdf)); Tedersoo L, et al. 2014. Science 346:1256688 ((https…
0f02295b005ff3d7579684c6084d817e	k__Fungi;p__Ascomycota;c__Leotiomycetes;o__Erysiphales;f__Erysiphaceae;g__Golovinomyces;s__Golovinomyces_cichoracearum;sh__SH1278284.09FU	0	0	0	9	0	0	0	0	0	0	Golovinomyces	13	Pathotroph	|Plant Pathogen|	Microfungus	NULL	Probable	Common name - powdery mildew	Tedersoo L, et al. 2014. Science 346:e1256688 ((https://doi.org/10.1126/science.1256688)); PÃµlme S, et al. 2020. Fungal Diversity 105:1-16 ((https://doi.org/10.1007/s13225-020-00466-2))
0f2ac4fa90d0b9c42e9c85358f833fd6	k__Fungi;p__Ascomycota;c__Eurotiomycetes;o__Onygenales;f__Onygenaceae;g__Chrysosporium;s__Chrysosporium_lobatum;sh__SH1219482.09FU	51	0	0	101	22	0	0	0	0	0	Chrysosporium	13	Pathotroph-Saprotroph	Plant Pathogen-Undefined Saprotroph-|Wood Saprotroph|	Microfungus	Soft Rot	Highly Probable	Decay wood (PÃµlme et al. 2020)	Seehann G, et al. 1975. List of Fungi in Soft-Rot Tissue Tests. Institute fur Holzbiologie und Holzschutz, Bundesforschungsanstalt fur Forst - und Holzwirtshaft, Hamburg - Lohbrugge, Germany; Tedersoo L, et al. 2014. Science 346:e1256688 ((https://doi.org/10.1126/science.1256688)); PÃµlme S, et al. 2020. Fungal Diversity 105:1-16 ((https://doi.org/10.1007/s13225-020-00466-2))
10103ccbfe18ac034041f1dd8d13b8a5	k__Fungi;p__Basidiomycota;c__Agaricomycetes;o__Agaricales;f__Limnoperdaceae;g__Limnoperdaceae_gen_Incertae_sedis;s__Limnoperdaceae_sp;sh__SH1234987.09FU	0	0	0	0	0	0	961	0	0	0	Agaricales	7	Pathotroph-Saprotroph-Symbiotroph	Bryophyte Parasite-Dung Saprotroph-Ectomycorrhizal-Fungal Parasite-Leaf Saprotroph-Plant Parasite-Undefined Saprotroph-Wood Saprotroph	Agaricoid-Gasteroid-Microfungus-Secotioid-Yeast	NULL	Possible	Mushrooms and toadstools, Gill fungi, Agarics... lignicolous, sometimes muscicolous or fungicolous, saprobic, mycorrhizal, rarely parasitic on plants or fungi (Kirk et al. 2008)	Kirk PM et al. 2008. Dictionary of the Fungi. Tenth Edition. CAB International, Wallingford (ISBN: 978-0851998268)
1084ab54f749d65dd60ac62fb395cd6c	k__Fungi;p__Ascomycota;c__Sordariomycetes;o__Microascales;f__Microascaceae;g__Cephalotrichum;s__Cephalotrichum_asperulum;sh__SH1070244.09FU	7	5	11	172	105	0	30	0	32	74	Cephalotrichum	13	Saprotroph	|Undefined Saprotroph|	Microfungus	NULL	Probable	As soil_saprotroph (PÃµlme et al. 2020); Decay soil (PÃµlme et al. 2020)	PÃµlme S, et al. 2020. Fungal Diversity 105:1-16 ((https://doi.org/10.1007/s13225-020-00466-2)); The American Phytopathological Society Common Names of Plant Diseases ((http://www.apsnet.org/publications/commonnames/Pages/default.aspx))
10973079fae3fa6dfc6a07a608e6af87	k__Fungi;p__Glomeromycota;c__Glomeromycetes;o__Glomerales;f__Glomerales_fam_Incertae_sedis;g__Glomerales_gen_Incertae_sedis;s__Glomerales_sp;sh__SH0902916.09FU	0	0	0	1	9	0	0	0	0	0	Glomerales	7	Symbiotroph	Arbuscular Mycorrhizal	Microfungus	NULL	Highly Probable	NULL	Redecker D, et al. 2013. Mycorrhiza 23:515-531 ((https://doi.org/10.1007/s00572-013-0486-y))
10a3efb5c3a6eb81a406e51d00059f3c	k__Fungi;p__Ascomycota;c__Sordariomycetes;o__Hypocreales;f__Hypocreales_fam_Incertae_sedis	0	0	0	0	0	0	7	0	0	0	Hypocreales	7	Saprotroph	Undefined Saprotroph	Microfungus	NULL	Possible	NULL	Sterkenburg E, et al. 2015. New Phytologist 207:1145-1158 ((https://doi.org/10.1111/nph.13426))
10a9f5c8c262a53255bb3609542bd765	k__Fungi;p__Ascomycota;c__Sordariomycetes;o__Hypocreales;f__Nectriaceae	0	0	0	53	0	0	0	0	0	0	Hypocreales	7	Saprotroph	Undefined Saprotroph	Microfungus	NULL	Possible	NULL	Sterkenburg E, et al. 2015. New Phytologist 207:1145-1158 ((https://doi.org/10.1111/nph.13426))
10e9117e9a3746bcaedfc5ef5975d84a	k__Fungi;p__Ascomycota;c__Dothideomycetes;o__Pleosporales;f__Cucurbitariaceae;g__Pyrenochaeta;s__Pyrenochaeta_sp	0	0	0	0	0	0	0	0	7	0	Pyrenochaeta	13	Pathotroph-Saprotroph	Plant Pathogen-Undefined Saprotroph-|Wood Saprotroph|	Microfungus	Soft Rot	Highly Probable	Decay wood (PÃµlme et al. 2020)	Seehann G, et al. 1975. List of Fungi in Soft-Rot Tissue Tests. Institute fur Holzbiologie und Holzschutz, Bundesforschungsanstalt fur Forst - und Holzwirtshaft, Hamburg - Lohbrugge, Germany; Costa IPMW, et al. 2012. Mycotaxon 119:e26 ((http://mycotaxon.com/resources/checklists/costa_v119_checklist.pdf)); Tedersoo L, et al. 2014. Science 346:e1256688 ((https://doi.org/10.1126/science.1256688)); P…
1120d6243a5d51338317b988b1725176	k__Fungi;p__Ascomycota;c__Sordariomycetes;o__Hypocreales;f__Hypocreales_fam_Incertae_sedis;g__Acremonium;s__Acremonium_sp;sh__SH1160521.09FU	0	0	0	142	0	0	39	0	22	0	Acremonium	13	Pathotroph-Saprotroph-Symbiotroph	Animal Pathogen-Endophyte-Fungal Parasite-Plant Pathogen-|Undefined Saprotroph|-Wood Saprotroph	Microfungus	Soft Rot	Possible	As foliar_endophyte (PÃµlme et al. 2020); culture (Hanada et al. 2010, Del Olmo; Decay leaf, fruit, seed, soil, dung, animal material (PÃµlme et al. 2020); Endophyte detection method; Ruiz & Arnold 2014); Likely opportunistic human pathogen (Irinyi et al. 2015)	Duncan CG, Eslyn WE. 1966. Mycologia 58:642-645 ((https://doi.org/10.2307/3757045)); Nilsson T. 1973. Studia Forestalia Suecica 104:1-40 ((https://pub.epsilon.slu.se/5711/)); Worrall JJ, et al. 1997. Mycologia 89:199-219 ((https://doi.org/10.2307/3761073)); Hanada RE, et al. 2010. Fungal Biology 114:901-910 ((https://doi.org/10.1016/j.funbio.2010.08.006)); Del Olmo-Ruiz M, Arnold AE. 2014. Mycolo…
11485ce628879f761e054023835257f1	k__Fungi;p__Ascomycota;c__Sordariomycetes;o__Hypocreales;f__Nectriaceae	0	0	0	0	21	0	0	0	0	0	Hypocreales	7	Saprotroph	Undefined Saprotroph	Microfungus	NULL	Possible	NULL	Sterkenburg E, et al. 2015. New Phytologist 207:1145-1158 ((https://doi.org/10.1111/nph.13426))
1162df915a3457c51b86776cf4c240cc	k__Fungi;p__Ascomycota;c__Pezizomycetes;o__Pezizales;f__Ascobolaceae;g__Ascobolus;s__Ascobolus_sp;sh__SH1309842.09FU	0	0	0	0	0	0	5	83	17	0	Ascobolus	13	Saprotroph	Dung Saprotroph-|Plant Saprotroph|-Wood Saprotroph	Microfungus	Soft Rot	Probable	As litter_saprotroph (PÃµlme et al. 2020); Decay leaf, fruit, seed, dung (PÃµlme et al. 2020)	Duncan CG, Eslyn WE. 1966. Mycologia 58:642-645 ((https://doi.org/10.2307/3757045)); Bell A. 1983. Dung Fungi: An Illustrated Guide to Coprophilous Fungi in New Zealand. Victoria University Press, Wellington (ISBN: 978-0864730015); Tedersoo L, et al. 2014. Science 346:e1256688 ((https://doi.org/10.1126/science.1256688)); PÃµlme S, et al. 2020. Fungal Diversity 105:1-16 ((https://doi.org/10.1007/s…
1202e16124899d35e5899ac194de5621	k__Fungi;p__Ascomycota;c__Sordariomycetes;o__Hypocreales;f__Stachybotryaceae;g__Myrothecium;s__Myrothecium_sp;sh__SH1076314.09FU	0	0	0	0	0	13	0	0	0	0	Myrothecium	13	Pathotroph-Saprotroph	Fungal Parasite-|Plant Saprotroph|-Undefined Saprotroph	Microfungus	NULL	Probable	As litter_saprotroph (PÃµlme et al. 2020); As mycoparasite (PÃµlme et al. 2020); Decay leaf, fruit, seed (PÃµlme et al. 2020)	Tedersoo L, et al. 2014. Science 346:e1256688 ((https://doi.org/10.1126/science.1256688)); PÃµlme S, et al. 2020. Fungal Diversity 105:1-16 ((https://doi.org/10.1007/s13225-020-00466-2))
1271e7f357cb5f71fc77d17d0461eeb4	k__Fungi;p__Glomeromycota;c__Glomeromycetes;o__Diversisporales;f__Pacisporaceae;g__Pacispora;s__Pacispora_scintillans;sh__SH1020317.09FU	0	0	0	0	0	0	4	0	0	0	Pacispora	13	Symbiotroph	|Arbuscular Mycorrhizal|-Endophyte	Microfungus	NULL	Highly Probable	As root_endophyte (PÃµlme et al. 2020)	Redecker D, et al. 2013. Mycorrhiza 23:515-531 ((https://doi.org/10.1007/s00572-013-0486-y)); PÃµlme S, et al. 2020. Fungal Diversity 105:1-16 ((https://doi.org/10.1007/s13225-020-00466-2))
12b2f3a47d3bb9907a47a35e709f38af	k__Fungi;p__Ascomycota;c__Orbiliomycetes;o__Orbiliales;f__Orbiliaceae;g__Retiarius;s__Retiarius_bovicornutus;sh__SH1164902.09FU	9	0	0	0	0	0	0	0	0	0	Retiarius	13	Saprotroph	|Pollen Saprotroph|-Wood Saprotroph	Microfungus	NULL	Probable	Decay pollen, wood (PÃµlme et al. 2020)	PÃµlme S, et al. 2020. Fungal Diversity 105:1-16 ((https://doi.org/10.1007/s13225-020-00466-2))
1365cdd8b023bf235c6f603196a54dde	k__Fungi;p__Ascomycota;c__Sordariomycetes;o__Microascales;f__Microascaceae;g__Pseudallescheria;s__Pseudallescheria_boydii;sh__SH2540297.09FU	0	0	20	0	0	0	0	0	0	0	Pseudallescheria	13	Pathotroph-Saprotroph	Animal Parasite-Animal Pathogen-|Undefined Saprotroph|	Microfungus	NULL	Probable	As soil_saprotroph (PÃµlme et al. 2020); Decay soil, animal material (PÃµlme et al. 2020); Pseudallescheria boydii is sometimes associated with human and animal mycetomas, especially in infections of immunocompromised patients, other species may act as opportunists (Cannon & Kirk 2007)	Cannon PF, Kirk PM. 2007. Fungal Families of the World. CAB International, Cambridge (ISBN: 978-0851998275); Tedersoo L, et al. 2014. Science 346:e1256688 ((https://doi.org/10.1126/science.1256688)); PÃµlme S, et al. 2020. Fungal Diversity 105:1-16 ((https://doi.org/10.1007/s13225-020-00466-2)); https://www.cdc.gov/ ((https://www.cdc.gov/))
13c5f3fc0e18925da632e55126ffaffb	k__Fungi;p__Ascomycota;c__Sordariomycetes;o__Sordariomycetes_ord_Incertae_sedis;f__Papulosaceae;g__Wongia;s__Wongia_sp;sh__SH0909348.09FU	0	0	0	0	7	0	0	0	0	0	Wongia	13	Pathotroph	|Plant Pathogen|	Microfungus	NULL	Probable	NULL	PÃµlme S, et al. 2020. Fungal Diversity 105:1-16 ((https://doi.org/10.1007/s13225-020-00466-2))
13e7c31ff0ca5c6b3beee8e3ce7b6c53	k__Fungi;p__Mucoromycota;c__Mucoromycetes;o__Mucorales;f__Lichtheimiaceae;g__Circinella;s__Circinella_muscae;sh__SH3437934.09FU	40	0	0	0	0	0	0	85	0	0	Circinella	13	Saprotroph	Dung Saprotroph-|Undefined Saprotroph|	Microfungus	NULL	Probable	As soil_saprotroph (PÃµlme et al. 2020); Decay soil, dung (PÃµlme et al. 2020)	Esslinger TL. 2014. North Dakota State University ((http://www.ndsu.edu/pubweb/~esslinge/chcklst/chcklst7.htm)); PÃµlme S, et al. 2020. Fungal Diversity 105:1-16 ((https://doi.org/10.1007/s13225-020-00466-2))
143f2e6cf26cbf1ba64a10d58e346fa4	k__Fungi;p__Ascomycota;c__Sordariomycetes;o__Hypocreales;f__Stachybotryaceae;g__Stachybotryaceae_gen_Incertae_sedis;s__Stachybotryaceae_sp	0	0	0	0	0	190	0	0	0	0	Hypocreales	7	Saprotroph	Undefined Saprotroph	Microfungus	NULL	Possible	NULL	Sterkenburg E, et al. 2015. New Phytologist 207:1145-1158 ((https://doi.org/10.1111/nph.13426))
1479cd8cf395ed015ccd59e20804ae87	k__Fungi;p__Basidiomycota;c__Tremellomycetes;o__Tremellales;f__Cryptococcaceae;g__Cryptococcus;s__Cryptococcus_neoformans;sh__SH0984077.09FU	0	0	0	0	0	0	0	0	0	0	Cryptococcus	13	Pathotroph-Saprotroph-Symbiotroph	Animal Pathogen-Endophyte-Epiphyte-|Undefined Saprotroph|	Dimorphic Yeast-Yeast	NULL	Possible	As foliar_endophyte (PÃµlme et al. 2020); Decay leaf, fruit, seed, soil, dung, animal material (PÃµlme et al. 2020)	Andrews JH, et al. 1983. Phytopathology 73:228-234 ((https://doi.org/10.1094/Phyto-73-228)); Kurtzman CP, et al. (eds.) 2011. The Yeasts, a Taxonomic Study. Fifth Edition. Vols 1-3. Elsevier, San Diego (ISBN: 9780444521491); PÃµlme S, et al. 2020. Fungal Diversity 105:1-16 ((https://doi.org/10.1007/s13225-020-00466-2))
147f63194a47c2a41c16730c578449b7	k__Fungi;p__Basidiomycota;c__Microbotryomycetes;o__Microbotryomycetes_ord_Incertae_sedis;f__Chrysozymaceae;g__Sampaiozyma;s__Sampaiozyma_ingeniosa;sh__SH4275607.09FU	5	7	0	0	0	0	0	6	5	0	Sampaiozyma	13	Saprotroph	|Undefined Saprotroph|	Yeast	NULL	Probable	As soil_saprotroph (PÃµlme et al. 2020); Decay soil (PÃµlme et al. 2020)	PÃµlme S, et al. 2020. Fungal Diversity 105:1-16 ((https://doi.org/10.1007/s13225-020-00466-2))
14bb3d63c6ed82d8a3206823b9fa32b0	k__Fungi;p__Glomeromycota;c__Glomeromycetes;o__Glomerales;f__Glomeraceae;g__Glomeraceae_gen_Incertae_sedis;s__Glomeraceae_sp	0	0	0	0	0	0	0	0	68	0	Glomeraceae	9	Symbiotroph	Arbuscular Mycorrhizal	Microfungus	NULL	Highly Probable	NULL	Redecker D, et al. 2013. Mycorrhiza 23:515-531 ((https://doi.org/10.1007/s00572-013-0486-y))
14c1d954a20c186938766a33db796d4d	k__Fungi;p__Ascomycota;c__Sordariomycetes;o__Hypocreales;f__Hypocreales_fam_Incertae_sedis;g__Acremonium;s__Acremonium_pilosum;sh__SH0984600.09FU	0	0	0	0	0	0	0	0	19	9	Acremonium	13	Pathotroph-Saprotroph-Symbiotroph	Animal Pathogen-Endophyte-Fungal Parasite-Plant Pathogen-|Undefined Saprotroph|-Wood Saprotroph	Microfungus	Soft Rot	Possible	As foliar_endophyte (PÃµlme et al. 2020); culture (Hanada et al. 2010, Del Olmo; Decay leaf, fruit, seed, soil, dung, animal material (PÃµlme et al. 2020); Endophyte detection method; Ruiz & Arnold 2014); Likely opportunistic human pathogen (Irinyi et al. 2015)	Duncan CG, Eslyn WE. 1966. Mycologia 58:642-645 ((https://doi.org/10.2307/3757045)); Nilsson T. 1973. Studia Forestalia Suecica 104:1-40 ((https://pub.epsilon.slu.se/5711/)); Worrall JJ, et al. 1997. Mycologia 89:199-219 ((https://doi.org/10.2307/3761073)); Hanada RE, et al. 2010. Fungal Biology 114:901-910 ((https://doi.org/10.1016/j.funbio.2010.08.006)); Del Olmo-Ruiz M, Arnold AE. 2014. Mycolo…
1506e32eb0d1e2873be8c2d356cd7b5b	k__Fungi;p__Ascomycota;c__Dothideomycetes;o__Pleosporales;f__Sporormiaceae;g__Preussia;s__Preussia_sp;sh__SH1098775.09FU	0	0	0	0	0	0	0	0	21	0	Preussia	13	Saprotroph	|Dung Saprotroph|-Undefined Saprotroph	Microfungus	NULL	Probable	Decay dung (PÃµlme et al. 2020)	Tedersoo L, et al. 2014. Science 346:e1256688 ((https://doi.org/10.1126/science.1256688)); PÃµlme S, et al. 2020. Fungal Diversity 105:1-16 ((https://doi.org/10.1007/s13225-020-00466-2))
1508f6d60bcfabd6e22bba0eb9f66d00	k__Fungi;p__Ascomycota;c__Dothideomycetes;o__Pleosporales;f__Cucurbitariaceae;g__Pyrenochaetopsis;s__Pyrenochaetopsis_leptospora;sh__SH0994498.09FU	0	0	0	0	0	99	0	0	0	0	Pyrenochaetopsis	13	Pathotroph-Saprotroph-Symbiotroph	|Endophyte|-Lichen Parasite-Plant Saprotroph-Undefined Saprotroph	Microfungus	NULL	Possible	As foliar_endophyte (PÃµlme et al. 2020); As litter_saprotroph (PÃµlme et al. 2020); Decay leaf, fruit, seed (PÃµlme et al. 2020)	Tedersoo L, et al. 2014. Science 346:e1256688 ((https://doi.org/10.1126/science.1256688)); Massimo NC, et al. 2015. Microbial Ecology 70:61-76 ((https://doi.org/10.1007/s00248-014-0563-6)); Lawrey JD, Diederich P. 2016. http://www.lichenicolous.net (accessed 24 May 2017) ((http://www.lichenicolous.net)); PÃµlme S, et al. 2020. Fungal Diversity 105:1-16 ((https://doi.org/10.1007/s13225-020-00466-2…
155026a093b79becc64eae7c48ba3c56	k__Fungi;p__Basidiomycota;c__Tremellomycetes;o__Tremellales;f__Cryptococcaceae;g__Cryptococcus;s__Cryptococcus_neoformans;sh__SH0984077.09FU	0	0	0	0	0	0	0	0	0	0	Cryptococcus	13	Pathotroph-Saprotroph-Symbiotroph	Animal Pathogen-Endophyte-Epiphyte-|Undefined Saprotroph|	Dimorphic Yeast-Yeast	NULL	Possible	As foliar_endophyte (PÃµlme et al. 2020); Decay leaf, fruit, seed, soil, dung, animal material (PÃµlme et al. 2020)	Andrews JH, et al. 1983. Phytopathology 73:228-234 ((https://doi.org/10.1094/Phyto-73-228)); Kurtzman CP, et al. (eds.) 2011. The Yeasts, a Taxonomic Study. Fifth Edition. Vols 1-3. Elsevier, San Diego (ISBN: 9780444521491); PÃµlme S, et al. 2020. Fungal Diversity 105:1-16 ((https://doi.org/10.1007/s13225-020-00466-2))
156707ea2ac34e1656b06b4ca2acd4ba	k__Fungi;p__Ascomycota;c__Sordariomycetes;o__Microascales;f__Halosphaeriaceae;g__Halosphaeriaceae_gen_Incertae_sedis;s__Halosphaeriaceae_sp;sh__SH1075075.09FU	3799	406	139	270	598	0	0	0	0	0	Halosphaeriaceae	9	Saprotroph	Undefined Saprotroph-Wood Saprotroph	Microfungus	NULL	Probable	Found in aquatic habitats, mostly in marine environments; saprobic on submerged or intertidal wood, occasionally associated with sand grains and similar substrata (Cannon & Kirk 2007)	Cannon PF, Kirk PM. 2007. Fungal Families of the World. CAB International, Cambridge (ISBN: 978-0851998275)
15e04ac1af362333962bcf1d84c95722	k__Fungi;p__Ascomycota;c__Sordariomycetes;o__Hypocreales;f__Nectriaceae;g__Fusarium;s__Fusarium_nygamai;sh__SH3187077.09FU	0	0	0	0	0	106	0	0	0	0	Fusarium	13	Pathotroph-Saprotroph-Symbiotroph	Animal Pathogen-Endophyte-Lichen Parasite-|Plant Pathogen|-Plant Saprotroph-Undefined Saprotroph-Wood Saprotroph	Microfungus	Soft Rot	Possible	As foliar_endophyte (PÃµlme et al. 2020); As litter_saprotroph (PÃµlme et al. 2020); Causing damping-off disease (PÃµlme et al. 2020); Decay leaf, fruit, seed, roots, soil, animal material (PÃµlme et al. 2020); Likely opportunistic human pathogen (Irinyi et al. 2015)	Duncan CG, Eslyn WE. 1966. Mycologia 58:642-664 ((https://doi.org/10.2307/3757045)); Seehann G, et al. 1975. List of Fungi in Soft-Rot Tissue Tests. Institute fur Holzbiologie und Holzschutz, Bundesforschungsanstalt fur Forst - und Holzwirtshaft, Hamburg - Lohbrugge, Germany; Costa IPMW, et al. 2012. Mycotaxon 119:e26 ((http://mycotaxon.com/resources/checklists/costa_v119_checklist.pdf)); Tederso…
16037df078cdafd95d3f37ee82bfde55	k__Fungi;p__Glomeromycota;c__Glomeromycetes;o__Glomerales;f__Claroideoglomeraceae;g__Claroideoglomus;s__Claroideoglomus_sp;sh__SH0922260.09FU	0	0	0	0	0	20	0	0	0	0	Claroideoglomus	13	Symbiotroph	|Arbuscular Mycorrhizal|-Endophyte	Microfungus	NULL	Highly Probable	As root_endophyte (PÃµlme et al. 2020)	Tedersoo L, et al. 2014. Science 346:e1256688 ((https://doi.org/10.1126/science.1256688)); PÃµlme S, et al. 2020. Fungal Diversity 105:1-16 ((https://doi.org/10.1007/s13225-020-00466-2))
16507e25d999abc59217324eaa106635	k__Fungi;p__Ascomycota;c__Sordariomycetes;o__Hypocreales;f__Nectriaceae;g__Fusarium;s__Fusarium_sp;sh__SH1126521.09FU	2096	8	168	7	52	3659	891	326	486	400	Fusarium	13	Pathotroph-Saprotroph-Symbiotroph	Animal Pathogen-Endophyte-Lichen Parasite-|Plant Pathogen|-Plant Saprotroph-Undefined Saprotroph-Wood Saprotroph	Microfungus	Soft Rot	Possible	As foliar_endophyte (PÃµlme et al. 2020); As litter_saprotroph (PÃµlme et al. 2020); Causing damping-off disease (PÃµlme et al. 2020); Decay leaf, fruit, seed, roots, soil, animal material (PÃµlme et al. 2020); Likely opportunistic human pathogen (Irinyi et al. 2015)	Duncan CG, Eslyn WE. 1966. Mycologia 58:642-664 ((https://doi.org/10.2307/3757045)); Seehann G, et al. 1975. List of Fungi in Soft-Rot Tissue Tests. Institute fur Holzbiologie und Holzschutz, Bundesforschungsanstalt fur Forst - und Holzwirtshaft, Hamburg - Lohbrugge, Germany; Costa IPMW, et al. 2012. Mycotaxon 119:e26 ((http://mycotaxon.com/resources/checklists/costa_v119_checklist.pdf)); Tederso…
16918e3f32110914bc1160989cc5a311	k__Fungi;p__Glomeromycota;c__Glomeromycetes;o__Diversisporales;f__Diversisporaceae;g__Diversispora;s__Diversispora_sp;sh__SH0981053.09FU	0	0	0	0	0	0	0	0	0	36	Diversispora	13	Symbiotroph	|Arbuscular Mycorrhizal|-Endophyte	Microfungus	NULL	Highly Probable	As root_endophyte (PÃµlme et al. 2020)	Redecker D, et al. 2013. Mycorrhiza 23:515-531 ((https://doi.org/10.1007/s00572-013-0486-y)); PÃµlme S, et al. 2020. Fungal Diversity 105:1-16 ((https://doi.org/10.1007/s13225-020-00466-2))
16c79ebf178142296f6fcb95ac9a7841	k__Fungi;p__Ascomycota;c__Eurotiomycetes;o__Chaetothyriales;f__Herpotrichiellaceae;g__Exophiala	0	0	0	0	0	86	51	0	52	23	Herpotrichiellaceae	9	Pathotroph-Saprotroph	Animal Pathogen-Fungal Parasite-Undefined Saprotroph	Facultative Yeast-Microfungus	NULL	Probable	Mostly saprobic on plants or other fungi, isolated from soil etc., and from medical sources (Cannon & Kirk 2007)	Cannon PF, Kirk PM. 2007. Fungal Families of the World. CAB International, Cambridge (ISBN: 978-0851998275)
16e9fdad440051761833fc19b2cff7fa	k__Fungi;p__Ascomycota;c__Pezizomycetes;o__Pezizales;f__Pezizaceae;g__Iodophanus;s__Iodophanus_sp;sh__SH0898431.09FU	0	0	0	0	0	0	0	0	0	33	Iodophanus	13	Saprotroph	Dung Saprotroph-|Undefined Saprotroph|	Microfungus	NULL	Probable	As soil_saprotroph (PÃµlme et al. 2020); Decay soil, dung, burnt material (PÃµlme et al. 2020)	Tedersoo L, et al. 2014. Science 346:e1256688 ((https://doi.org/10.1126/science.1256688)); PÃµlme S, et al. 2020. Fungal Diversity 105:1-16 ((https://doi.org/10.1007/s13225-020-00466-2))
1701f34957a8b6e0ad9732d4d81ff0cb	k__Fungi;p__Basidiomycota;c__Agaricomycetes;o__Agaricales;f__Psathyrellaceae;g__Psathyrella;s__Psathyrella_tintinnabula;sh__SH1207649.09FU	0	0	0	0	0	0	0	0	2	0	Psathyrella	13	Saprotroph	Plant Saprotroph-|Wood Saprotroph|	Agaricoid	NULL	Probable	As litter_saprotroph (PÃµlme et al. 2020); Decay wood, leaf, fruit, seed (PÃµlme et al. 2020)	Tedersoo L, et al. 2014. Science 346:e1256688 ((https://doi.org/10.1126/science.1256688)); PÃµlme S, et al. 2020. Fungal Diversity 105:1-16 ((https://doi.org/10.1007/s13225-020-00466-2))
1722db7de39e7c060ddbe6b6b53519d2	k__Fungi;p__Ascomycota;c__Dothideomycetes;o__Pleosporales;f__Trematosphaeriaceae;g__Trematosphaeria;s__Trematosphaeria_hydrela;sh__SH1252288.09FU	0	0	0	0	0	0	6	0	17	0	Trematosphaeria	13	Saprotroph	Undefined Saprotroph-|Wood Saprotroph|	Microfungus	NULL	Probable	Decay wood (PÃµlme et al. 2020)	Tedersoo L, et al. 2014. Science 346:e1256688 ((https://doi.org/10.1126/science.1256688)); PÃµlme S, et al. 2020. Fungal Diversity 105:1-16 ((https://doi.org/10.1007/s13225-020-00466-2))
1764cdae0caf47f08508dc5281751cf7	k__Fungi;p__Ascomycota;c__Sordariomycetes;o__Hypocreales;f__Niessliaceae;g__Niesslia;s__Niesslia_mucida;sh__SH1078447.09FU	0	0	0	0	0	188	437	0	160	85	Niesslia	13	Saprotroph	Dung Saprotroph-|Plant Saprotroph|-Undefined Saprotroph	Microfungus	NULL	Probable	As litter_saprotroph (PÃµlme et al. 2020); Decay wood, leaf, fruit, seed, soil, dung (PÃµlme et al. 2020)	Tedersoo L, et al. 2014. Science 346:e1256688 ((https://doi.org/10.1126/science.1256688)); PÃµlme S, et al. 2020. Fungal Diversity 105:1-16 ((https://doi.org/10.1007/s13225-020-00466-2))
177d737252ee31d5354d67c6c23daf3b	k__Fungi;p__Glomeromycota;c__Glomeromycetes;o__Glomerales;f__Claroideoglomeraceae;g__Claroideoglomus;s__Claroideoglomus_sp;sh__SH0922260.09FU	0	0	0	0	0	0	46	0	0	0	Claroideoglomus	13	Symbiotroph	|Arbuscular Mycorrhizal|-Endophyte	Microfungus	NULL	Highly Probable	As root_endophyte (PÃµlme et al. 2020)	Tedersoo L, et al. 2014. Science 346:e1256688 ((https://doi.org/10.1126/science.1256688)); PÃµlme S, et al. 2020. Fungal Diversity 105:1-16 ((https://doi.org/10.1007/s13225-020-00466-2))
17858aeab7bdc9d9940cc5c9c20a6be7	k__Fungi;p__Ascomycota;c__Sordariomycetes;o__Microascales;f__Halosphaeriaceae;g__Halosphaeriaceae_gen_Incertae_sedis;s__Halosphaeriaceae_sp;sh__SH0898660.09FU	0	0	0	0	0	0	3	0	0	0	Halosphaeriaceae	9	Saprotroph	Undefined Saprotroph-Wood Saprotroph	Microfungus	NULL	Probable	Found in aquatic habitats, mostly in marine environments; saprobic on submerged or intertidal wood, occasionally associated with sand grains and similar substrata (Cannon & Kirk 2007)	Cannon PF, Kirk PM. 2007. Fungal Families of the World. CAB International, Cambridge (ISBN: 978-0851998275)
178ef2655f1235d10a2903412e50eaf3	k__Fungi;p__Ascomycota;c__Sordariomycetes;o__Diaporthales;f__Melanconiellaceae;g__Microascospora;s__Microascospora_sp;sh__SH1291946.09FU	0	0	0	0	0	0	0	0	4	0	Microascospora	13	Saprotroph	|Wood Saprotroph|	Microfungus	NULL	Probable	Decay wood (PÃµlme et al. 2020)	PÃµlme S, et al. 2020. Fungal Diversity 105:1-16 ((https://doi.org/10.1007/s13225-020-00466-2))
181e2dbb70e2508bbecb5aff1634930d	k__Fungi;p__Ascomycota;c__Sordariomycetes;o__Sordariales;f__Chaetomiaceae;g__Chaetomium	0	0	0	0	0	0	0	0	0	19	Chaetomiaceae	9	Pathotroph-Saprotroph-Symbiotroph	Animal Pathogen-Dung Saprotroph-Endophyte-Epiphyte-Plant Saprotroph-Wood Saprotroph	Microfungus	Soft Rot	Possible	Saprobic, acting as key decay organisms of plant materials and plant-derived commodities (Cannon & Kirk 2007); Epiphyte detection method-culture (Massimo et al. 2015); Endophyte detection method-culture (Busby et al. 2016, David et al. 2016); Likely opportunistic human pathogen (Irinyi et al. 2015)	Seehann G, et al. 1975. List of Fungi in Soft-Rot Tissue Tests. Institute fur Holzbiologie und Holzschutz, Bundesforschungsanstalt fur Forst - und Holzwirtshaft, Hamburg - Lohbrugge, Germany; Cannon PF, Kirk PM. 2007. Fungal Families of the World. CAB International, Cambridge ((https://isbnsearch.org/isbn/9780851998275)); Bills GF, et al. 2013. Current Opinion in Microbiology 16:549-565 ((https:/…
183a36ec60d5e0aa64e7aeb094565767	k__Fungi;p__Ascomycota;c__Eurotiomycetes;o__Eurotiales;f__Aspergillaceae;g__Aspergillus;s__Aspergillus_penicillioides;sh__SH1228777.09FU	0	0	0	0	0	0	0	0	0	9	Aspergillus	13	Pathotroph-Saprotroph-Symbiotroph	Animal Pathogen-Endophyte-Plant Saprotroph-|Undefined Saprotroph|-Wood Saprotroph	Microfungus	NULL	Probable	As foliar_endophyte (PÃµlme et al. 2020); Decay leaf, fruit, seed, soil, dung, animal material (PÃµlme et al. 2020)	Seehann G, et al. 1975. List of Fungi in Soft-Rot Tissue Tests. Institute fur Holzbiologie und Holzschutz, Bundesforschungsanstalt fur Forst - und Holzwirtshaft, Hamburg - Lohbrugge, Germany; Tedersoo L, et al. 2014. Science 346:e1256688 ((https://doi.org/10.1126/science.1256688)); Irinyi L, et al. 2015. Medical Mycology 53:313-337 ((https://doi.org/10.1093/mmy/myv008)); PÃµlme S, et al. 2020. Fu…
1873b53ed53daa607c8e446a046c9761	k__Fungi;p__Basidiomycota;c__Cystobasidiomycetes;o__Cystobasidiomycetes_ord_Incertae_sedis;f__Symmetrosporaceae;g__Symmetrospora;s__Symmetrospora_coprosmae;sh__SH3798314.09FU	0	0	4	0	0	0	0	0	0	0	Symmetrospora	13	Saprotroph-Symbiotroph	|Epiphyte|-Plant Saprotroph	Yeast	NULL	Probable	As litter_saprotroph (PÃµlme et al. 2020); Decay leaf, fruit, seed (PÃµlme et al. 2020)	PÃµlme S, et al. 2020. Fungal Diversity 105:1-16 ((https://doi.org/10.1007/s13225-020-00466-2))
189d536183dddaa41de5b5b75ee06cca	k__Fungi;p__Ascomycota;c__Sordariomycetes;o__Xylariales;f__Xylariales_fam_Incertae_sedis;g__Neophysalospora;s__Neophysalospora_eucalypti;sh__SH1291856.09FU	0	14	0	0	0	0	0	0	0	0	Neophysalospora	13	Pathotroph-Symbiotroph	Endophyte-|Plant Pathogen|	Microfungus	NULL	Probable	As foliar_endophyte (PÃµlme et al. 2020); Decay leaf, fruit, seed (PÃµlme et al. 2020)	PÃµlme S, et al. 2020. Fungal Diversity 105:1-16 ((https://doi.org/10.1007/s13225-020-00466-2))
19d4bf672fa8228b25dee73156fbad95	k__Fungi;p__Glomeromycota;c__Glomeromycetes;o__Glomerales;f__Glomeraceae	204	608	1890	1296	2379	0	66	52	135	65	Glomerales	7	Symbiotroph	Arbuscular Mycorrhizal	Microfungus	NULL	Highly Probable	NULL	Redecker D, et al. 2013. Mycorrhiza 23:515-531 ((https://doi.org/10.1007/s00572-013-0486-y))
1a10d915e2195e894b9302d8dc1703ff	k__Fungi;p__Ascomycota;c__Sordariomycetes;o__Microascales;f__Microascaceae;g__Kernia;s__Kernia_columnaris;sh__SH1443094.09FU	0	0	0	38	0	0	0	0	0	0	Kernia	13	Saprotroph	|Dung Saprotroph|-Undefined Saprotroph	Microfungus	NULL	Highly Probable	Decay dung (PÃµlme et al. 2020)	Bills GF, et al. 2013. Current Opinion in Microbiology 16:549-565 ((https://doi.org/10.1016/j.mib.2013.08.001)); Tedersoo L, et al. 2014. Science 346:e1256688 ((https://doi.org/10.1126/science.1256688)); PÃµlme S, et al. 2020. Fungal Diversity 105:1-16 ((https://doi.org/10.1007/s13225-020-00466-2))
1a1adbd93db27531bcc5d707e106581e	k__Fungi;p__Ascomycota;c__Saccharomycetes;o__Saccharomycetales;f__Phaffomycetaceae;g__Barnettozyma;s__Barnettozyma_californica;sh__SH0956210.09FU	0	0	0	0	0	0	0	0	23	0	Barnettozyma	13	Saprotroph	|Undefined Saprotroph|	Yeast	NULL	Probable	As nectar-tap_saprotroph (PÃµlme et al. 2020); Decay sugar-rich substrates (PÃµlme et al. 2020)	Kurtzman CP, et al. 2008. FEMS Yeast Research 8:939-954 ((https://doi.org/10.1111/j.1567-1364.2008.00419.x)); PÃµlme S, et al. 2020. Fungal Diversity 105:1-16 ((https://doi.org/10.1007/s13225-020-00466-2))
1a2f305d1f7d8aae04cf6a4482e90089	k__Fungi;p__Basidiomycota;c__Agaricomycetes;o__Agaricales;f__Entolomataceae;g__Entoloma	0	0	0	0	0	0	0	12	0	0	Entolomataceae	9	Pathotroph-Saprotroph-Symbiotroph	Ectomycorrhizal-Fungal Parasite-Soil Saprotroph-Undefined Saprotroph	Agaricoid	NULL	Possible	Saprobic or ectomycorrhizal, in both broadleaved and coniferous forests; a few species associated with other substrata such as dung and mosses (Cannon & Kirk 2007)	Cannon PF, Kirk PM. 2007. Fungal Families of the World. CAB International, Cambridge (ISBN: 978-0851998275); List compiled by John Plischke III ((https://goodmushroom.weebly.com/uploads/5/7/1/7/57176535/fungi_on_fungi_pdf_lq.pdf))
1a465c128c1abfca0634feb340cdd9e8	k__Fungi;p__Basidiomycota;c__Agaricomycetes;o__Agaricales;f__Strophariaceae;g__Agrocybe;s__Agrocybe_pediades;sh__SH1162763.09FU	0	0	0	0	0	4440	0	0	0	0	Agrocybe	13	Saprotroph	Dung Saprotroph-|Undefined Saprotroph|	Agaricoid	NULL	Probable	As soil_saprotroph (PÃµlme et al. 2020); Decay soil (PÃµlme et al. 2020)	Tedersoo L, et al. 2014. Science 346:e1256688 ((https://doi.org/10.1126/science.1256688)); PÃµlme S, et al. 2020. Fungal Diversity 105:1-16 ((https://doi.org/10.1007/s13225-020-00466-2))
1b2dffa8281503cd0dcd149aedd00bf0	k__Fungi;p__Ascomycota;c__Saccharomycetes;o__Saccharomycetales;f__Debaryomycetaceae;g__Debaryomyces;s__Debaryomyces_prosopidis;sh__SH1029444.09FU	0	0	0	0	8	0	0	0	0	0	Debaryomyces	13	Saprotroph	|Undefined Saprotroph|	Yeast	NULL	Highly Probable	As nectar-tap_saprotroph (PÃµlme et al. 2020); Decay sugar-rich substrates (PÃµlme et al. 2020)	Kurtzman CP, et al. (eds.) 2011. The Yeasts, a Taxonomic Study. Fifth Edition. Vols 1-3. Elsevier, San Diego (ISBN: 9780444521491); PÃµlme S, et al. 2020. Fungal Diversity 105:1-16 ((https://doi.org/10.1007/s13225-020-00466-2))
1be30fac3873dd0edf55ccc008c6c2af	k__Fungi;p__Ascomycota;c__Eurotiomycetes;o__Eurotiales;f__Eurotiales_fam_Incertae_sedis;g__Eurotiales_gen_Incertae_sedis;s__Eurotiales_sp	0	0	0	20	0	0	0	0	0	0	Eurotiales	7	Saprotroph	Undefined Saprotroph	Microfungus	NULL	Possible	NULL	Sterkenburg E, et al. 2015. New Phytologist 207:1145-1158 ((https://doi.org/10.1111/nph.13426))
1c8db4423b364f0ea09d97c84f0dc030	k__Fungi;p__Ascomycota;c__Sordariomycetes;o__Glomerellales;f__Plectosphaerellaceae;g__Gibellulopsis;s__Gibellulopsis_sp;sh__SH0984698.09FU	21	0	0	0	0	0	0	0	0	0	Gibellulopsis	13	Pathotroph-Saprotroph	|Plant Pathogen|-Plant Saprotroph	Microfungus	NULL	Probable	As litter_saprotroph (PÃµlme et al. 2020); Decay leaf, fruit, seed (PÃµlme et al. 2020)	Tedersoo L, et al. 2014. Science 346:e1256688 ((https://doi.org/10.1126/science.1256688)); PÃµlme S, et al. 2020. Fungal Diversity 105:1-16 ((https://doi.org/10.1007/s13225-020-00466-2))
1cc8dee21cc5988e8970c319be600274	k__Fungi;p__Basidiomycota;c__Agaricomycetes;o__Hymenochaetales;f__Rickenellaceae;g__Resinicium;s__Resinicium_friabile;sh__SH1252024.09FU	0	0	0	9	0	0	0	0	0	0	Resinicium	13	Saprotroph	Undefined Saprotroph-|Wood Saprotroph|	Corticioid	White Rot	Probable	As white_rot (PÃµlme et al. 2020); Decay wood (PÃµlme et al. 2020)	Tedersoo L, et al. 2014. Science 346:e1256688 ((https://doi.org/10.1126/science.1256688)); PÃµlme S, et al. 2020. Fungal Diversity 105:1-16 ((https://doi.org/10.1007/s13225-020-00466-2))
1d04de5a4302e549f3ef3d289fbbab3d	k__Fungi;p__Ascomycota;c__Dothideomycetes;o__Venturiales;f__Sympoventuriaceae;g__Ochroconis;s__Ochroconis_tshawytschae;sh__SH1148040.09FU	0	0	0	0	0	12	0	26	0	0	Ochroconis	13	Pathotroph-Saprotroph	|Animal Parasite|-Plant Pathogen-Undefined Saprotroph	Microfungus	NULL	Probable	Decay leaf, fruit, seed, animal material (PÃµlme et al. 2020)	Tedersoo L, et al. 2014. Science 346:e1256688 ((https://doi.org/10.1126/science.1256688)); PÃµlme S, et al. 2020. Fungal Diversity 105:1-16 ((https://doi.org/10.1007/s13225-020-00466-2))
1d4dfdec55a36e3245d56efa5ded3a97	k__Fungi;p__Glomeromycota;c__Glomeromycetes;o__Glomerales;f__Claroideoglomeraceae;g__Claroideoglomus	0	0	1193	0	0	0	0	0	0	0	Glomerales	7	Symbiotroph	Arbuscular Mycorrhizal	Microfungus	NULL	Highly Probable	NULL	Redecker D, et al. 2013. Mycorrhiza 23:515-531 ((https://doi.org/10.1007/s00572-013-0486-y))
1d78899ee8b3365712e1256827420d0d	k__Fungi;p__Ascomycota;c__Sordariomycetes;o__Hypocreales;f__Clavicipitaceae;g__Metacordyceps;s__Metacordyceps_chlamydosporia	0	0	0	0	0	44	16	0	0	0	Metacordyceps	13	Pathotroph-Saprotroph	|Insect Pathogen|-Undefined Saprotroph	Cordyceptoid-Microfungus	NULL	Probable	As animal_decomposer (PÃµlme et al. 2020); Decay animal material (PÃµlme et al. 2020)	Tedersoo L, et al. 2014. Science 346:e1256688 ((https://doi.org/10.1126/science.1256688)); PÃµlme S, et al. 2020. Fungal Diversity 105:1-16 ((https://doi.org/10.1007/s13225-020-00466-2))
1de6a96495a2f43e59867f3510483187	k__Fungi;p__Ascomycota;c__Sordariomycetes;o__Hypocreales;f__Hypocreales_fam_Incertae_sedis;g__Hypocreales_gen_Incertae_sedis;s__Hypocreales_sp;sh__SH1085240.09FU	0	0	0	0	0	25	6	0	0	0	Hypocreales	7	Saprotroph	Undefined Saprotroph	Microfungus	NULL	Possible	NULL	Sterkenburg E, et al. 2015. New Phytologist 207:1145-1158 ((https://doi.org/10.1111/nph.13426))
1e601739ed456b80380ea9a9f10148db	k__Fungi;p__Ascomycota;c__Saccharomycetes;o__Saccharomycetales;f__Lipomycetaceae;g__Lipomyces	30	0	0	0	0	0	0	0	0	0	Saccharomycetales	7	Saprotroph	Undefined Saprotroph	Yeast	NULL	Possible	NULL	Sterkenburg E, et al. 2015. New Phytologist 207:1145-1158 ((https://doi.org/10.1111/nph.13426))
1e775574c60f1e2ef15c00275482f850	k__Fungi;p__Ascomycota;c__Dothideomycetes;o__Venturiales;f__Sympoventuriaceae;g__Scolecobasidium;s__Scolecobasidium_icarus;sh__SH1046602.09FU	0	0	0	0	6	0	0	0	0	0	Scolecobasidium	13	Pathotroph-Saprotroph-Symbiotroph	|Animal Parasite|-Endophyte-Plant Pathogen-Undefined Saprotroph	Microfungus	NULL	Probable	As foliar_endophyte (PÃµlme et al. 2020); Decay leaf, fruit, seed, animal material (PÃµlme et al. 2020)	Tedersoo L, et al. 2014. Science 346:e1256688 ((https://doi.org/10.1126/science.1256688)); PÃµlme S, et al. 2020. Fungal Diversity 105:1-16 ((https://doi.org/10.1007/s13225-020-00466-2))
1e8f5b04038cb86bf17a65f9fc5774fd	k__Fungi;p__Ascomycota;c__Sordariomycetes;o__Microascales;f__Microascaceae;g__Microascaceae_gen_Incertae_sedis;s__Microascaceae_sp	0	0	0	22	0	0	0	0	0	0	Microascaceae	9	Pathotroph-Saprotroph-Symbiotroph	Animal Pathogen-Endophyte-Plant Pathogen-Undefined Saprotroph	Microfungus	NULL	Possible	Saprobic in soil or rotting vegetation, some species heat-tolerant and associatated with silage and compost, a few associated with humans and animals (Cannon & Kirk 2007)	Cannon PF, Kirk PM. 2007. Fungal Families of the World. CAB International, Cambridge (ISBN: 978-0851998275)
1ea06046510c7c83dc78fa8bb402fbcd	k__Fungi;p__Basidiomycota;c__Agaricomycetes;o__Agaricales;f__Entolomataceae;g__Entoloma;s__Entoloma_sp	0	0	157	199	145	62	80	19	17	0	Entoloma	13	Pathotroph-Saprotroph-Symbiotroph	Ectomycorrhizal-Fungal Parasite-|Undefined Saprotroph|-Undefined Symbiotroph	Agaricoid	NULL	Possible	As soil_saprotroph (PÃµlme et al. 2020); Decay roots, soil (PÃµlme et al. 2020)	Rinaldi AC, et al. 2008. Fungal Diversity 33:1-45 ((http://www.fungaldiversity.org/fdp/sfdp/33-1.pdf)) (as ECM/not ECM); Tedersoo L, et al. 2010. Mycorrhiza 20:217-263 ((https://doi.org/10.1007/s00572-009-0274-x; PÃµlme S, et al. 2020. Fungal Diversity 105:1-16 ((https://doi.org/10.1007/s13225-020-00466-2)); sensu stricto)); http://mycorrhizas.info/ecmf.html ((http://mycorrhizas.info/ecmf.html)) …
1eb5b7a85cedddac7919a14d1ec9bbda	k__Fungi;p__Glomeromycota;c__Glomeromycetes;o__Glomerales;f__Glomeraceae;g__Rhizophagus;s__Rhizophagus_custos;sh__SH1154720.09FU	28	0	0	0	19	105	137	0	99	45	Rhizophagus	13	Symbiotroph	|Arbuscular Mycorrhizal|-Endophyte	Microfungus	NULL	Highly Probable	As root_endophyte (PÃµlme et al. 2020)	Redecker D, et al. 2013. Mycorrhiza 23:515-531 ((https://doi.org/10.1007/s00572-013-0486-y)); PÃµlme S, et al. 2020. Fungal Diversity 105:1-16 ((https://doi.org/10.1007/s13225-020-00466-2))
1f2935404dc302927e603f65c370dab7	k__Fungi;p__Glomeromycota;c__Glomeromycetes;o__Glomerales;f__Glomeraceae;g__Rhizophagus;s__Rhizophagus_sp;sh__SH0907805.09FU	1286	95	0	145	0	0	0	0	0	0	Rhizophagus	13	Symbiotroph	|Arbuscular Mycorrhizal|-Endophyte	Microfungus	NULL	Highly Probable	As root_endophyte (PÃµlme et al. 2020)	Redecker D, et al. 2013. Mycorrhiza 23:515-531 ((https://doi.org/10.1007/s00572-013-0486-y)); PÃµlme S, et al. 2020. Fungal Diversity 105:1-16 ((https://doi.org/10.1007/s13225-020-00466-2))
1f4299285d5e451e6868f08a8ddbe413	k__Fungi;p__Ascomycota;c__Sordariomycetes;o__Microascales;f__Microascaceae;g__Scedosporium;s__Scedosporium_dehoogii;sh__SH0949312.09FU	0	0	0	0	0	0	0	4	0	0	Scedosporium	13	Pathotroph-Saprotroph	Animal Parasite-|Undefined Saprotroph|	Microfungus	NULL	Probable	As soil_saprotroph (PÃµlme et al. 2020); Decay soil, animal material (PÃµlme et al. 2020)	Tedersoo L, et al. 2014. Science 346:e1256688 ((https://doi.org/10.1126/science.1256688)); PÃµlme S, et al. 2020. Fungal Diversity 105:1-16 ((https://doi.org/10.1007/s13225-020-00466-2))
1f5d392d177e24b5501bfecc3c3f29d5	k__Fungi;p__Ascomycota;c__Eurotiomycetes;o__Eurotiales;f__Aspergillaceae;g__Talaromyces;s__Talaromyces_wortmannii;sh__SH4234251.09FU	0	20	0	0	0	0	0	0	0	0	Talaromyces	13	Pathotroph-Saprotroph	Animal Parasite-|Undefined Saprotroph|	Microfungus	NULL	Probable	Decay leaf, fruit, seed, soil, animal material (PÃµlme et al. 2020)	Tedersoo L, et al. 2014. Science 346:e1256688 ((https://doi.org/10.1126/science.1256688)); PÃµlme S, et al. 2020. Fungal Diversity 105:1-16 ((https://doi.org/10.1007/s13225-020-00466-2))
1f720a4c08ed074897b7861a517cc53c	k__Fungi;p__Glomeromycota;c__Glomeromycetes;o__Glomerales;f__Claroideoglomeraceae;g__Claroideoglomus;s__Claroideoglomus_sp	0	0	0	0	0	0	0	43	0	69	Claroideoglomus	13	Symbiotroph	|Arbuscular Mycorrhizal|-Endophyte	Microfungus	NULL	Highly Probable	As root_endophyte (PÃµlme et al. 2020)	Tedersoo L, et al. 2014. Science 346:e1256688 ((https://doi.org/10.1126/science.1256688)); PÃµlme S, et al. 2020. Fungal Diversity 105:1-16 ((https://doi.org/10.1007/s13225-020-00466-2))
1f87acd6748dcdad1fe934650bb9535d	k__Fungi;p__Glomeromycota;c__Glomeromycetes;o__Glomerales;f__Claroideoglomeraceae;g__Claroideoglomus	0	831	326	417	375	0	0	0	0	0	Glomerales	7	Symbiotroph	Arbuscular Mycorrhizal	Microfungus	NULL	Highly Probable	NULL	Redecker D, et al. 2013. Mycorrhiza 23:515-531 ((https://doi.org/10.1007/s00572-013-0486-y))
1fc6eced662fdf1b17a35b4b2bb12648	k__Fungi;p__Ascomycota;c__Sordariomycetes;o__Hypocreales;f__Niessliaceae;g__Niesslia;s__Niesslia_ligustica;sh__SH1078357.09FU	25	0	4	46	0	0	0	0	0	0	Niesslia	13	Saprotroph	Dung Saprotroph-|Plant Saprotroph|-Undefined Saprotroph	Microfungus	NULL	Probable	As litter_saprotroph (PÃµlme et al. 2020); Decay wood, leaf, fruit, seed, soil, dung (PÃµlme et al. 2020)	Tedersoo L, et al. 2014. Science 346:e1256688 ((https://doi.org/10.1126/science.1256688)); PÃµlme S, et al. 2020. Fungal Diversity 105:1-16 ((https://doi.org/10.1007/s13225-020-00466-2))
200f741f52ec7a6ba75e2199d986e7f7	k__Fungi;p__Glomeromycota;c__Glomeromycetes;o__Glomerales;f__Glomeraceae;g__Funneliformis;s__Funneliformis_sp	0	0	0	0	0	13	0	0	0	0	Funneliformis	13	Symbiotroph	|Arbuscular Mycorrhizal|-Endophyte	Microfungus	NULL	Highly Probable	As root_endophyte (PÃµlme et al. 2020)	Redecker D, et al. 2013. Mycorrhiza 23:515-531 ((https://doi.org/10.1007/s00572-013-0486-y)); PÃµlme S, et al. 2020. Fungal Diversity 105:1-16 ((https://doi.org/10.1007/s13225-020-00466-2))
201524397994f60b17c2acb84ada7cdc	k__Fungi;p__Ascomycota;c__Sordariomycetes;o__Hypocreales;f__Nectriaceae;g__Neocosmospora;s__Neocosmospora_nirenbergiana;sh__SH1502935.09FU	0	0	0	0	0	0	0	11	0	0	Neocosmospora	13	Saprotroph	|Undefined Saprotroph|	Microfungus	NULL	Probable	As soil_saprotroph (PÃµlme et al. 2020); Decay soil (PÃµlme et al. 2020)	Tedersoo L, et al. 2014. Science 346:e1256688 ((https://doi.org/10.1126/science.1256688)); PÃµlme S, et al. 2020. Fungal Diversity 105:1-16 ((https://doi.org/10.1007/s13225-020-00466-2))
2033d02497bbec1d2d78d5dc3587089a	k__Fungi;p__Ascomycota;c__Dothideomycetes;o__Botryosphaeriales;f__Botryosphaeriaceae;g__Macrophomina;s__Macrophomina_phaseolina;sh__SH0913905.09FU	18	0	0	7	0	0	20	0	0	0	Macrophomina	13	Pathotroph-Saprotroph-Symbiotroph	Endophyte-|Plant Pathogen|-Plant Saprotroph	Microfungus	NULL	Probable	As foliar_endophyte (PÃµlme et al. 2020); As litter_saprotroph (PÃµlme et al. 2020); As root_pathogen (PÃµlme et al. 2020); Decay leaf, fruit, seed, roots (PÃµlme et al. 2020)	Tedersoo L, et al. 2014. Science 346:e1256688 ((https://doi.org/10.1126/science.1256688)); PÃµlme S, et al. 2020. Fungal Diversity 105:1-16 ((https://doi.org/10.1007/s13225-020-00466-2))
20844c765ee13ba2e9be546dfb048f5d	k__Fungi;p__Ascomycota;c__Sordariomycetes;o__Glomerellales;f__Glomerellaceae;g__Colletotrichum	0	0	0	0	0	6	0	0	0	0	Glomerellaceae	9	Pathotroph-Symbiotroph	Endophyte-Plant Pathogen	Microfungus	NULL	Probable	Species are hemibiotic, with an initial endophytic (symptomless) phase that leads to a necrotic phase were significant damage may be caused to the host (Cannon & Kirk 2007)	Cannon PF, Kirk PM. 2007. Fungal Families of the World. CAB International, Cambridge (ISBN: 978-0851998275)
20a214bb0b4ac64dec36bc6d7b5e7aa5	k__Fungi;p__Ascomycota;c__Orbiliomycetes;o__Orbiliales;f__Orbiliaceae;g__Lilapila;s__Lilapila_jurana;sh__SH1106504.09FU	0	0	0	0	0	5	0	0	0	0	Orbiliaceae	9	Saprotroph	Wood Saprotroph	Microfungus	NULL	Probable	Saprobic, found especially on wood in both wet and dry habitats. Many species are nematophagous, forming adhesive knobs, nets or ring-like traps in the presence of a food source; perhaps a strategy for life in low-nitrogen environments. There have been reports of associations with algae for a few species, but an established lichen association appears not to exist (Cannon & Kirk 2007)	Cannon PF, Kirk PM. 2007. Fungal Families of the World. CAB International, Cambridge (ISBN: 978-0851998275)
20e05889ccf458b41e4fa3eef8e619c1	k__Fungi;p__Ascomycota;c__Sordariomycetes;o__Hypocreales;f__Hypocreales_fam_Incertae_sedis;g__Emericellopsis;s__Emericellopsis_glabra;sh__SH2067741.09FU	78	26	8	37	0	16	15	18	43	18	Emericellopsis	13	Saprotroph	|Undefined Saprotroph|	Microfungus	NULL	Probable	As soil_saprotroph (PÃµlme et al. 2020); Decay soil (PÃµlme et al. 2020)	Tedersoo L, et al. 2014. Science 346:e1256688 ((https://doi.org/10.1126/science.1256688)); PÃµlme S, et al. 2020. Fungal Diversity 105:1-16 ((https://doi.org/10.1007/s13225-020-00466-2))
21116295f265e773b534984eb55c5bd5	k__Fungi;p__Glomeromycota;c__Glomeromycetes;o__Glomerales;f__Glomeraceae	0	0	0	0	0	169	0	0	0	0	Glomerales	7	Symbiotroph	Arbuscular Mycorrhizal	Microfungus	NULL	Highly Probable	NULL	Redecker D, et al. 2013. Mycorrhiza 23:515-531 ((https://doi.org/10.1007/s00572-013-0486-y))
212c5436b2bbaf155cbd6b898a58a58f	k__Fungi;p__Basidiomycota;c__Agaricomycetes;o__Agaricales;f__Bolbitiaceae;g__Conocybe;s__Conocybe_sp;sh__SH1222595.09FU	0	0	0	0	0	0	0	0	378	0	Conocybe	13	Saprotroph	Dung Saprotroph-Plant Saprotroph-|Undefined Saprotroph|	Agaricoid	NULL	Probable	As litter_saprotroph (PÃµlme et al. 2020); As soil_saprotroph (PÃµlme et al. 2020); Decay soil (PÃµlme et al. 2020)	Tedersoo L, et al. 2014. Science 346:e1256688 ((https://doi.org/10.1126/science.1256688)); PÃµlme S, et al. 2020. Fungal Diversity 105:1-16 ((https://doi.org/10.1007/s13225-020-00466-2))
212e32f88379781be53fa6c2a4faab23	k__Fungi;p__Ascomycota;c__Sordariomycetes;o__Sordariales;f__Lasiosphaeriaceae;g__Lasiosphaeriaceae_gen_Incertae_sedis;s__Lasiosphaeriaceae_sp;sh__SH0932574.09FU	0	0	0	0	0	0	0	0	0	44	Lasiosphaeriaceae	9	Saprotroph	Undefined Saprotroph	Microfungus	NULL	Probable	Saprobes found dung, soil and rotting vegetation (Cannon & Kirk 2007)	Cannon PF, Kirk PM. 2007. Fungal Families of the World. CAB International, Cambridge (ISBN: 978-0851998275)
2164b2e415188df29a770cb231c746ab	k__Fungi;p__Glomeromycota;c__Glomeromycetes;o__Glomerales;f__Glomeraceae;g__Microdominikia;s__Microdominikia_sp;sh__SH0993509.09FU	0	0	0	0	0	12	0	0	0	0	Microdominikia	13	Symbiotroph	|Arbuscular Mycorrhizal|-Endophyte	Microfungus	NULL	Probable	As root_endophyte (PÃµlme et al. 2020)	PÃµlme S, et al. 2020. Fungal Diversity 105:1-16 ((https://doi.org/10.1007/s13225-020-00466-2))
2185e71e896e7935b96615743ba86359	k__Fungi;p__Basidiomycota;c__Agaricomycetes;o__Agaricales;f__Bolbitiaceae;g__Conocybe;s__Conocybe_sp	0	21	0	0	0	0	45	223	3780	1167	Conocybe	13	Saprotroph	Dung Saprotroph-Plant Saprotroph-|Undefined Saprotroph|	Agaricoid	NULL	Probable	As litter_saprotroph (PÃµlme et al. 2020); As soil_saprotroph (PÃµlme et al. 2020); Decay soil (PÃµlme et al. 2020)	Tedersoo L, et al. 2014. Science 346:e1256688 ((https://doi.org/10.1126/science.1256688)); PÃµlme S, et al. 2020. Fungal Diversity 105:1-16 ((https://doi.org/10.1007/s13225-020-00466-2))
21d18bf52f22db42db900c8a615553c0	k__Fungi;p__Basidiomycota;c__Agaricomycetes;o__Agaricales;f__Tricholomataceae;g__Paralepista;s__Paralepista_flaccida;sh__SH1149394.09FU	0	0	0	0	0	0	0	7	0	0	Paralepista	13	Saprotroph	|Plant Saprotroph|	Agaricoid	NULL	Probable	As litter_saprotroph (PÃµlme et al. 2020); Decay leaf, fruit, seed (PÃµlme et al. 2020)	PÃµlme S, et al. 2020. Fungal Diversity 105:1-16 ((https://doi.org/10.1007/s13225-020-00466-2))
21e73236a15bb24c7f6808ee4ef6826a	k__Fungi;p__Basidiomycota;c__Agaricomycetes;o__Agaricales;f__Entolomataceae;g__Entoloma;s__Entoloma_clypeatum;sh__SH1167456.09FU	0	0	0	0	0	37	0	0	0	0	Entoloma	13	Pathotroph-Saprotroph-Symbiotroph	Ectomycorrhizal-Fungal Parasite-|Undefined Saprotroph|-Undefined Symbiotroph	Agaricoid	NULL	Possible	As soil_saprotroph (PÃµlme et al. 2020); Decay roots, soil (PÃµlme et al. 2020)	Rinaldi AC, et al. 2008. Fungal Diversity 33:1-45 ((http://www.fungaldiversity.org/fdp/sfdp/33-1.pdf)) (as ECM/not ECM); Tedersoo L, et al. 2010. Mycorrhiza 20:217-263 ((https://doi.org/10.1007/s00572-009-0274-x; PÃµlme S, et al. 2020. Fungal Diversity 105:1-16 ((https://doi.org/10.1007/s13225-020-00466-2)); sensu stricto)); http://mycorrhizas.info/ecmf.html ((http://mycorrhizas.info/ecmf.html)) …
221631a67dc75ca9b4e12147f8356043	k__Fungi;p__Mucoromycota;c__Mucoromycetes;o__Mucorales;f__Mucoraceae;g__Mucor;s__Mucor_racemosus;sh__SH3061759.09FU	0	0	0	0	0	56	0	0	0	0	Mucor	13	Saprotroph	|Undefined Saprotroph|	Microfungus	NULL	Probable	As soil_saprotroph (PÃµlme et al. 2020); Decay soil (PÃµlme et al. 2020)	Tedersoo L, et al. 2014. Science 346:e1256688 ((https://doi.org/10.1126/science.1256688)); PÃµlme S, et al. 2020. Fungal Diversity 105:1-16 ((https://doi.org/10.1007/s13225-020-00466-2))
227df4a023da295a93cef112b05debb3	k__Fungi;p__Basidiomycota;c__Tremellomycetes;o__Tremellales;f__Cryptococcaceae;g__Cryptococcus;s__Cryptococcus_neoformans;sh__SH0984077.09FU	0	0	0	0	0	0	0	0	0	0	Cryptococcus	13	Pathotroph-Saprotroph-Symbiotroph	Animal Pathogen-Endophyte-Epiphyte-|Undefined Saprotroph|	Dimorphic Yeast-Yeast	NULL	Possible	As foliar_endophyte (PÃµlme et al. 2020); Decay leaf, fruit, seed, soil, dung, animal material (PÃµlme et al. 2020)	Andrews JH, et al. 1983. Phytopathology 73:228-234 ((https://doi.org/10.1094/Phyto-73-228)); Kurtzman CP, et al. (eds.) 2011. The Yeasts, a Taxonomic Study. Fifth Edition. Vols 1-3. Elsevier, San Diego (ISBN: 9780444521491); PÃµlme S, et al. 2020. Fungal Diversity 105:1-16 ((https://doi.org/10.1007/s13225-020-00466-2))
2283050768902d4db476a552c277792b	k__Fungi;p__Ascomycota;c__Sordariomycetes;o__Sordariales;f__Chaetomiaceae;g__Chaetomiaceae_gen_Incertae_sedis;s__Chaetomiaceae_sp;sh__SH0971570.09FU	0	0	0	0	0	0	0	0	55	0	Chaetomiaceae	9	Pathotroph-Saprotroph-Symbiotroph	Animal Pathogen-Dung Saprotroph-Endophyte-Epiphyte-Plant Saprotroph-Wood Saprotroph	Microfungus	Soft Rot	Possible	Saprobic, acting as key decay organisms of plant materials and plant-derived commodities (Cannon & Kirk 2007); Epiphyte detection method-culture (Massimo et al. 2015); Endophyte detection method-culture (Busby et al. 2016, David et al. 2016); Likely opportunistic human pathogen (Irinyi et al. 2015)	Seehann G, et al. 1975. List of Fungi in Soft-Rot Tissue Tests. Institute fur Holzbiologie und Holzschutz, Bundesforschungsanstalt fur Forst - und Holzwirtshaft, Hamburg - Lohbrugge, Germany; Cannon PF, Kirk PM. 2007. Fungal Families of the World. CAB International, Cambridge ((https://isbnsearch.org/isbn/9780851998275)); Bills GF, et al. 2013. Current Opinion in Microbiology 16:549-565 ((https:/…
229de90b4fa5349c9d77d44d939615f5	k__Fungi;p__Ascomycota;c__Sordariomycetes;o__Hypocreales;f__Clavicipitaceae;g__Metacordyceps;s__Metacordyceps_chlamydosporia;sh__SH1111216.09FU	0	0	0	0	0	0	0	11	0	0	Metacordyceps	13	Pathotroph-Saprotroph	|Insect Pathogen|-Undefined Saprotroph	Cordyceptoid-Microfungus	NULL	Probable	As animal_decomposer (PÃµlme et al. 2020); Decay animal material (PÃµlme et al. 2020)	Tedersoo L, et al. 2014. Science 346:e1256688 ((https://doi.org/10.1126/science.1256688)); PÃµlme S, et al. 2020. Fungal Diversity 105:1-16 ((https://doi.org/10.1007/s13225-020-00466-2))
22a30755e7cbba5f88725f123820140e	k__Fungi;p__Ascomycota;c__Leotiomycetes;o__Thelebolales;f__Pseudeurotiaceae;g__Pseudogymnoascus;s__Pseudogymnoascus_roseus;sh__SH1477560.09FU	41	0	0	0	0	0	0	0	0	0	Pseudogymnoascus	13	Pathotroph-Saprotroph-Symbiotroph	Animal Pathogen-|Undefined Saprotroph|	Microfungus	NULL	Possible	As soil_saprotroph (PÃµlme et al. 2020); Decay soil (PÃµlme et al. 2020); It is important to note that the majority of species that comprise this genus, including the White; Nose Bat Syndrome causing Pseudogymnoascus destructans, were once placed in the genus Geomyces (see Minnis & Lindner 2013), and including Pseudogymnoascus panorum (as Geomyces panorum) that had been widely applied to a number…	Minnis AM, Lindner DL. 2013. Fungal Biology 117:638-649 ((https://doi.org/10.1016/j.funbio.2013.07.001)); Tedersoo L, et al. 2014. Science 346:e1256688 ((https://doi.org/10.1126/science.1256688)); PÃµlme S, et al. 2020. Fungal Diversity 105:1-16 ((https://doi.org/10.1007/s13225-020-00466-2))
22c5339a3c619ced8102e66f32eafa63	k__Fungi;p__Ascomycota;c__Sordariomycetes;o__Myrmecridiales;f__Myrmecridiaceae;g__Myrmecridium;s__Myrmecridium_schulzeri	0	0	0	0	0	8	0	0	0	0	Myrmecridium	13	Saprotroph	|Undefined Saprotroph|	Microfungus	NULL	Probable	As soil_saprotroph (PÃµlme et al. 2020); Decay soil (PÃµlme et al. 2020)	Tedersoo L, et al. 2014. Science 346:e1256688 ((https://doi.org/10.1126/science.1256688)); PÃµlme S, et al. 2020. Fungal Diversity 105:1-16 ((https://doi.org/10.1007/s13225-020-00466-2))
235a6edaa0c46eae824bf490b9fab58f	k__Fungi;p__Ascomycota;c__Sordariomycetes;o__Hypocreales;f__Nectriaceae;g__Thelonectria;s__Thelonectria_blackeriella;sh__SH1393505.09FU	0	0	0	0	0	110	103	114	88	109	Thelonectria	13	Saprotroph	|Plant Saprotroph|	Microfungus	NULL	Highly Probable	As litter_saprotroph (PÃµlme et al. 2020); Decay leaf, fruit, seed (PÃµlme et al. 2020)	Salgado-Salazar C, et al. 2013. PLoS ONE 8:e76737 ((https://doi.org/10.1371/journal.pone.0076737)); Tedersoo L, et al. 2014. Science 346:e1256688 ((https://doi.org/10.1126/science.1256688)); PÃµlme S, et al. 2020. Fungal Diversity 105:1-16 ((https://doi.org/10.1007/s13225-020-00466-2))
23b04a72e7020193d6a8fc45b181fdb4	k__Fungi;p__Ascomycota;c__Dothideomycetes;o__Pleosporales;f__Phaeosphaeriaceae;g__Ophiosphaerella;s__Ophiosphaerella_sp	0	0	0	0	0	25	0	0	0	0	Ophiosphaerella	13	Pathotroph-Saprotroph	|Plant Pathogen|-Plant Saprotroph-Undefined Saprotroph	Microfungus	NULL	Probable	As litter_saprotroph (PÃµlme et al. 2020); Decay leaf, fruit, seed (PÃµlme et al. 2020)	Tedersoo L, et al. 2014. Science 346:e1256688 ((https://doi.org/10.1126/science.1256688)); PÃµlme S, et al. 2020. Fungal Diversity 105:1-16 ((https://doi.org/10.1007/s13225-020-00466-2))
23d52f7f38436a0ca995e5bb279892c5	k__Fungi;p__Basidiomycota;c__Tremellomycetes;o__Tremellales;f__Bulleribasidiaceae;g__Vishniacozyma;s__Vishniacozyma_victoriae;sh__SH0994206.09FU	21	0	0	0	0	0	0	0	0	0	Vishniacozyma	13	Saprotroph	|Undefined Saprotroph|	Yeast	NULL	Probable	As soil_saprotroph (PÃµlme et al. 2020); Decay soil (PÃµlme et al. 2020)	PÃµlme S, et al. 2020. Fungal Diversity 105:1-16 ((https://doi.org/10.1007/s13225-020-00466-2))
23e4283298c57d5ffc7b0b1a4279d704	k__Fungi;p__Ascomycota;c__Dothideomycetes;o__Pleosporales;f__Sporormiaceae;g__Preussia	0	0	0	0	0	0	6	0	0	0	Sporormiaceae	9	Saprotroph	Dung Saprotroph-Plant Saprotroph	Microfungus	NULL	Probable	Saprobic, associated with dung and rotting vegetation (Cannon & Kirk 2007)	Cannon PF, Kirk PM. 2007. Fungal Families of the World. CAB International, Cambridge (ISBN: 978-0851998275)
23fc4803c02e04570338d377fe1bb143	k__Fungi;p__Ascomycota;c__Eurotiomycetes;o__Eurotiales;f__Aspergillaceae	15	0	0	10	113	0	0	0	0	0	Eurotiales	7	Saprotroph	Undefined Saprotroph	Microfungus	NULL	Possible	NULL	Sterkenburg E, et al. 2015. New Phytologist 207:1145-1158 ((https://doi.org/10.1111/nph.13426))
2400adf2e51fafea470209dfba86b02b	k__Fungi;p__Ascomycota;c__Sordariomycetes;o__Microascales;f__Halosphaeriaceae;g__Cirrenalia;s__Cirrenalia_sp;sh__SH0898695.09FU	778	0	0	0	0	59	97	0	41	0	Cirrenalia	13	Pathotroph-Saprotroph	Plant Pathogen-Undefined Saprotroph-|Wood Saprotroph|	Microfungus	Soft Rot	Probable	Decay wood (PÃµlme et al. 2020)	Tedersoo L, et al. 2014. Science 346:e1256688 ((https://doi.org/10.1126/science.1256688)); PÃµlme S, et al. 2020. Fungal Diversity 105:1-16 ((https://doi.org/10.1007/s13225-020-00466-2))
243c6f6d65899557ab98851f02f5903a	k__Fungi;p__Ascomycota;c__Eurotiomycetes;o__Eurotiales;f__Aspergillaceae;g__Talaromyces	298	10298	154	351	297	5159	357	85	400	481	Eurotiales	7	Saprotroph	Undefined Saprotroph	Microfungus	NULL	Possible	NULL	Sterkenburg E, et al. 2015. New Phytologist 207:1145-1158 ((https://doi.org/10.1111/nph.13426))
24521b6e2a89a70975d53524e9b10e81	k__Fungi;p__Basidiomycota;c__Agaricomycetes;o__Hymenochaetales;f__Schizoporaceae;g__Xylodon	0	3	0	0	0	0	0	0	0	0	Schizoporaceae	9	Saprotroph	Wood Saprotroph	Corticioid	White Rot	Probable	Saprobic, causing white rot of standing and fallen wood of coniferous and broadleaved trees, rarely on herbaceous stems (Cannon & Kirk 2007)	Cannon PF, Kirk PM. 2007. Fungal Families of the World. CAB International, Cambridge (ISBN: 978-0851998275)
24b6bea4837319c66d761bbf8f6bdd0a	k__Fungi;p__Glomeromycota;c__Glomeromycetes;o__Glomerales;f__Glomeraceae;g__Glomus;s__Glomus_sp;sh__SH0977264.09FU	0	0	0	0	0	0	0	0	35	0	Glomus	13	Symbiotroph	|Arbuscular Mycorrhizal|-Endophyte	Microfungus	NULL	Highly Probable	As root_endophyte (PÃµlme et al. 2020)	Redecker D, et al. 2013. Mycorrhiza 23:515-531 ((https://doi.org/10.1007/s00572-013-0486-y)); PÃµlme S, et al. 2020. Fungal Diversity 105:1-16 ((https://doi.org/10.1007/s13225-020-00466-2))
2508b26734086f7cd7fdd76c0fe1e5c2	k__Fungi;p__Glomeromycota;c__Glomeromycetes	0	0	0	0	0	0	7	0	0	0	Glomeromycota	3	Symbiotroph	Arbuscular Mycorrhizal	NULL	NULL	Highly Probable	NULL	Redecker D, et al. 2013. Mycorrhiza 23:515-531 ((https://doi.org/10.1007/s00572-013-0486-y))
2511694326f2f5ff843fdca74a2cac12	k__Fungi;p__Ascomycota;c__Pezizomycetes;o__Pezizales;f__Ascobolaceae;g__Ascobolus;s__Ascobolus_sp;sh__SH0932430.09FU	0	0	0	0	88	0	0	0	0	0	Ascobolus	13	Saprotroph	Dung Saprotroph-|Plant Saprotroph|-Wood Saprotroph	Microfungus	Soft Rot	Probable	As litter_saprotroph (PÃµlme et al. 2020); Decay leaf, fruit, seed, dung (PÃµlme et al. 2020)	Duncan CG, Eslyn WE. 1966. Mycologia 58:642-645 ((https://doi.org/10.2307/3757045)); Bell A. 1983. Dung Fungi: An Illustrated Guide to Coprophilous Fungi in New Zealand. Victoria University Press, Wellington (ISBN: 978-0864730015); Tedersoo L, et al. 2014. Science 346:e1256688 ((https://doi.org/10.1126/science.1256688)); PÃµlme S, et al. 2020. Fungal Diversity 105:1-16 ((https://doi.org/10.1007/s…
2575a658e5a4ec2a8b0e3f3987272a2e	k__Fungi;p__Glomeromycota;c__Glomeromycetes;o__Glomerales;f__Claroideoglomeraceae;g__Claroideoglomus;s__Claroideoglomus_etunicatum;sh__SH0903007.09FU	0	0	0	0	0	0	2	0	0	1	Claroideoglomus	13	Symbiotroph	|Arbuscular Mycorrhizal|-Endophyte	Microfungus	NULL	Highly Probable	As root_endophyte (PÃµlme et al. 2020)	Tedersoo L, et al. 2014. Science 346:e1256688 ((https://doi.org/10.1126/science.1256688)); PÃµlme S, et al. 2020. Fungal Diversity 105:1-16 ((https://doi.org/10.1007/s13225-020-00466-2))
2587bab02737da709c7d34580324909f	k__Fungi;p__Glomeromycota;c__Glomeromycetes;o__Glomerales;f__Glomeraceae;g__Rhizophagus;s__Rhizophagus_sp;sh__SH0908117.09FU	0	0	83	0	0	0	0	0	0	0	Rhizophagus	13	Symbiotroph	|Arbuscular Mycorrhizal|-Endophyte	Microfungus	NULL	Highly Probable	As root_endophyte (PÃµlme et al. 2020)	Redecker D, et al. 2013. Mycorrhiza 23:515-531 ((https://doi.org/10.1007/s00572-013-0486-y)); PÃµlme S, et al. 2020. Fungal Diversity 105:1-16 ((https://doi.org/10.1007/s13225-020-00466-2))
258ba7029fccb1cb3f775330d82ba11d	k__Fungi;p__Basidiomycota;c__Microbotryomycetes;o__Leucosporidiales;f__Leucosporidiaceae;g__Leucosporidium;s__Leucosporidium_intermedium;sh__SH1294876.09FU	0	0	0	0	0	16	0	0	4	0	Leucosporidium	13	Saprotroph	|Undefined Saprotroph|	Yeast	NULL	Probable	A yeast from fruit (Barnett & Buhagiar 1971; Syn. Candida; As soil_saprotroph (PÃµlme et al. 2020); Decay soil (PÃµlme et al. 2020); Leucosporidiella; Rhodotorula; Torulopsis; Vanrijia spp.);Isolated from permafrost soil (Golubev 1998; Syn. Leucosporidium/Rhodotorula spp.)	Barnett JA, Buhagiar RWM. 1971. Journal of General Microbiology 67:233-238 ((https://doi.org/10.1099/00221287-67-2-233)); Golubev WI. 1998. Mikologiya i Fitopatologiya 32:8-13 ((https://www.binran.ru/files/journals/MiF/MiF_1998_32_3.pdf)); PÃµlme S, et al. 2020. Fungal Diversity 105:1-16 ((https://doi.org/10.1007/s13225-020-00466-2))
25d0a88d0d2051a899b1ee7412b5ce76	k__Fungi;p__Ascomycota;c__Sordariomycetes;o__Coniochaetales;f__Coniochaetaceae;g__Coniochaeta;s__Coniochaeta_sp;sh__SH0947674.09FU	0	0	0	0	20	0	0	0	0	0	Coniochaeta	13	Pathotroph-Saprotroph-Symbiotroph	Animal Pathogen-Dung Saprotroph-Endophyte-Lichen Parasite-Plant Pathogen-|Undefined Saprotroph|	Microfungus	NULL	Possible	As foliar_endophyte (PÃµlme et al. 2020); Decay leaf, fruit, seed, soil, dung, animal material (PÃµlme et al. 2020)	Bell A. 1983. Dung Fungi: An Illustrated Guide to Coprophilous Fungi in New Zealand. Victoria University Press, Wellington (ISBN: 978-0864730015); Damm U, et al. 2010. Persoonia 24:60-80 ((http://doi.org/10.3767/003158510X500705)); Costa IPMW, et al. 2012. Mycotaxon 119:e26 ((http://mycotaxon.com/resources/checklists/costa_v119_checklist.pdf)); Tedersoo L, et al. 2014. Science 346:1256688 ((https…
25d2afd5b620bafad095010a9d0bb2f3	k__Fungi;p__Ascomycota;c__Sordariomycetes;o__Hypocreales;f__Hypocreales_fam_Incertae_sedis;g__Hypocreales_gen_Incertae_sedis;s__Hypocreales_sp	0	0	0	0	0	0	12	0	9	0	Hypocreales	7	Saprotroph	Undefined Saprotroph	Microfungus	NULL	Possible	NULL	Sterkenburg E, et al. 2015. New Phytologist 207:1145-1158 ((https://doi.org/10.1111/nph.13426))
268c8fdf51f5008bcc571d356efbe970	k__Fungi;p__Ascomycota;c__Sordariomycetes;o__Sordariales;f__Chaetomiaceae;g__Chaetomium;s__Chaetomium_capillare;sh__SH2142531.09FU	0	0	0	0	0	0	88	0	0	0	Chaetomium	13	Pathotroph-Saprotroph-Symbiotroph	Animal Pathogen-Dung Saprotroph-Endophyte-Epiphyte-Plant Pathogen-|Plant Saprotroph|-Wood Saprotroph	Microfungus	Soft Rot	Possible	As foliar_endophyte (PÃµlme et al. 2020); As litter_saprotroph (PÃµlme et al. 2020); culture (Busby et al. 2016, David et al. 2016); Likely opportunistic human pathogen (Irinyi et al. 2015); culture (Massimo et al. 2015); Endophyte detection method; Decay wood, leaf, fruit, seed, soil, dung (PÃµlme et al. 2020); derived commodities (Cannon & Kirk 2007); Epiphyte detection method; Saprobic, acting…	Seehann G, et al. 1975. List of Fungi in Soft-Rot Tissue Tests. Institute fur Holzbiologie und Holzschutz, Bundesforschungsanstalt fur Forst - und Holzwirtshaft, Hamburg - Lohbrugge, Germany; Cannon PF, Kirk PM. 2007. Fungal Families of the World. CAB International, Cambridge ((https://isbnsearch.org/isbn/9780851998275)); Bills GF, et al. 2013. Current Opinion in Microbiology 16:549-565 ((https:/…
26e4f40e778e58be1ceaec1d5b10e7b2	k__Fungi;p__Ascomycota;c__Eurotiomycetes;o__Eurotiales;f__Aspergillaceae;g__Talaromyces	22	0	69	210	194	242	0	0	0	0	Eurotiales	7	Saprotroph	Undefined Saprotroph	Microfungus	NULL	Possible	NULL	Sterkenburg E, et al. 2015. New Phytologist 207:1145-1158 ((https://doi.org/10.1111/nph.13426))
26e63b163b78bb9a0b8226ec732143ea	k__Fungi;p__Ascomycota;c__Dothideomycetes;o__Pleosporales;f__Didymosphaeriaceae;g__Bimuria;s__Bimuria_novae-zelandiae;sh__SH0983507.09FU	4	0	0	0	0	0	0	0	0	0	Bimuria	13	Saprotroph	|Undefined Saprotroph|	Microfungus	NULL	Probable	As soil_saprotroph (PÃµlme et al. 2020); Decay soil (PÃµlme et al. 2020)	Tedersoo L, et al. 2014. Science 346:e1256688 ((https://doi.org/10.1126/science.1256688)); PÃµlme S, et al. 2020. Fungal Diversity 105:1-16 ((https://doi.org/10.1007/s13225-020-00466-2))
270883e6ac07e2968629a6de7ce390aa	k__Fungi;p__Mucoromycota;c__Mucoromycetes;o__Mucorales;f__Rhizopodaceae;g__Rhizopus;s__Rhizopus_arrhizus;sh__SH1193255.09FU	0	0	0	0	0	37	9	0	31	0	Rhizopus	13	Pathotroph-Saprotroph	Plant Pathogen-|Undefined Saprotroph|	Microfungus	NULL	Probable	As soil_saprotroph (PÃµlme et al. 2020); Decay leaf, fruit, seed, soil (PÃµlme et al. 2020)	Tedersoo L, et al. 2014. Science 346:e1256688 ((https://doi.org/10.1126/science.1256688)); PÃµlme S, et al. 2020. Fungal Diversity 105:1-16 ((https://doi.org/10.1007/s13225-020-00466-2))
2712e96b47628953fd9583c2967e07e9	k__Fungi;p__Ascomycota;c__Pezizomycetes;o__Pezizales;f__Pyronemataceae;g__Pyronemataceae_gen_Incertae_sedis;s__Pyronemataceae_sp;sh__SH0968614.09FU	0	0	12	0	0	0	0	0	0	0	Pyronemataceae	9	Saprotroph-Symbiotroph	Dung Saprotroph-Ectomycorrhizal-Soil Saprotroph-Wood Saprotroph	Gasteroid-Pezizoid	NULL	Possible	Saprobic on soil, dung or rotten wood or mycorrhizal, some species hypogeous, others associated with fire sites (Cannon & Kirk 2007)	Cannon PF, Kirk PM. 2007. Fungal Families of the World. CAB International, Cambridge (ISBN: 978-0851998275)
27aaf27fe60624958a70cf3184a0ce78	k__Fungi;p__Ascomycota;c__Leotiomycetes;o__Helotiales;f__Hyaloscyphaceae;g__Cistella;s__Cistella_sp;sh__SH0989673.09FU	0	0	4	0	0	14	14	0	0	0	Cistella	13	Saprotroph-Symbiotroph	Endophyte-Plant Saprotroph-Undefined Saprotroph-|Wood Saprotroph|	Microfungus	NULL	Probable	As foliar_endophyte (PÃµlme et al. 2020); As litter_saprotroph (PÃµlme et al. 2020); Decay wood, leaf, fruit, seed (PÃµlme et al. 2020)	Tedersoo L, et al. 2014. Science 346:e1256688 ((https://doi.org/10.1126/science.1256688)); PÃµlme S, et al. 2020. Fungal Diversity 105:1-16 ((https://doi.org/10.1007/s13225-020-00466-2))
2855ffc22e4839c3cd98815f00e9480a	k__Fungi;p__Ascomycota;c__Sordariomycetes;o__Chaetosphaeriales;f__Chaetosphaeriaceae;g__Chaetosphaeriaceae_gen_Incertae_sedis;s__Chaetosphaeriaceae_sp;sh__SH0995138.09FU	0	0	0	0	0	0	0	9	13	0	Chaetosphaeriaceae	9	Saprotroph	Plant Saprotroph-Wood Saprotroph	Microfungus	NULL	Probable	Saprobes associated with decaying woody and herbaceous plant material, including timber and timber products in damp buildings (Cannon & Kirk 2007)	Cannon PF, Kirk PM. 2007. Fungal Families of the World. CAB International, Cambridge (ISBN: 978-0851998275)
2872afb7c900bf5e85c98ef6ced5ef69	k__Fungi;p__Glomeromycota;c__Glomeromycetes;o__Glomerales;f__Glomeraceae;g__Rhizophagus;s__Rhizophagus_custos;sh__SH1154720.09FU	67	0	0	0	0	190	256	41	202	175	Rhizophagus	13	Symbiotroph	|Arbuscular Mycorrhizal|-Endophyte	Microfungus	NULL	Highly Probable	As root_endophyte (PÃµlme et al. 2020)	Redecker D, et al. 2013. Mycorrhiza 23:515-531 ((https://doi.org/10.1007/s00572-013-0486-y)); PÃµlme S, et al. 2020. Fungal Diversity 105:1-16 ((https://doi.org/10.1007/s13225-020-00466-2))
289e115ccbd7c290f2c1a283accfbb87	k__Fungi;p__Glomeromycota;c__Glomeromycetes;o__Glomerales;f__Glomeraceae	0	0	468	186	624	0	0	0	0	0	Glomerales	7	Symbiotroph	Arbuscular Mycorrhizal	Microfungus	NULL	Highly Probable	NULL	Redecker D, et al. 2013. Mycorrhiza 23:515-531 ((https://doi.org/10.1007/s00572-013-0486-y))
28c899ba443d3e35d252a706ab040489	k__Fungi;p__Ascomycota;c__Sordariomycetes;o__Hypocreales;f__Clavicipitaceae;g__Marquandomyces;s__Marquandomyces_marquandii;sh__SH1278550.09FU	0	0	0	0	0	34	283	37	64	8	Clavicipitaceae	9	Pathotroph-Symbiotroph	Endophyte-Epiphyte-Fungal Parasite-Insect Parasite	Microfungus	NULL	Possible	Parasitic, endophytic or epiphytic on Insecta, other fungi or Gamineae (Cannon & Kirk 2007)	Cannon PF, Kirk PM. 2007. Fungal Families of the World. CAB International, Cambridge (ISBN: 978-0851998275)
293d9cfde78635521ab370bd035b07b1	k__Fungi;p__Ascomycota;c__Eurotiomycetes;o__Onygenales;f__Gymnoascaceae;g__Gymnoascus;s__Gymnoascus_reessii;sh__SH0921943.09FU	0	0	0	19	0	0	0	0	0	0	Gymnoascus	13	Saprotroph	|Undefined Saprotroph|	Microfungus	NULL	Probable	As soil_saprotroph (PÃµlme et al. 2020); Decay soil (PÃµlme et al. 2020)	Tedersoo L, et al. 2014. Science 346:e1256688 ((https://doi.org/10.1126/science.1256688)); PÃµlme S, et al. 2020. Fungal Diversity 105:1-16 ((https://doi.org/10.1007/s13225-020-00466-2))
298ba728f869175b4ee93d91935f63b5	k__Fungi;p__Ascomycota;c__Sordariomycetes;o__Hypocreales;f__Niessliaceae;g__Eucasphaeria	0	0	0	0	0	11	0	0	0	0	Hypocreales	7	Saprotroph	Undefined Saprotroph	Microfungus	NULL	Possible	NULL	Sterkenburg E, et al. 2015. New Phytologist 207:1145-1158 ((https://doi.org/10.1111/nph.13426))
29948089a41ae9c0dd4fa4c229c2c459	k__Fungi;p__Ascomycota;c__Eurotiomycetes;o__Eurotiales;f__Aspergillaceae;g__Penicillium	235	0	0	0	0	0	0	0	0	0	Eurotiales	7	Saprotroph	Undefined Saprotroph	Microfungus	NULL	Possible	NULL	Sterkenburg E, et al. 2015. New Phytologist 207:1145-1158 ((https://doi.org/10.1111/nph.13426))
299a3652817f4fe67294b09e50046fae	k__Fungi;p__Glomeromycota;c__Glomeromycetes;o__Diversisporales;f__Diversisporaceae;g__Diversispora;s__Diversispora_celata;sh__SH0981022.09FU	0	0	0	0	0	41	0	0	66	0	Diversispora	13	Symbiotroph	|Arbuscular Mycorrhizal|-Endophyte	Microfungus	NULL	Highly Probable	As root_endophyte (PÃµlme et al. 2020)	Redecker D, et al. 2013. Mycorrhiza 23:515-531 ((https://doi.org/10.1007/s00572-013-0486-y)); PÃµlme S, et al. 2020. Fungal Diversity 105:1-16 ((https://doi.org/10.1007/s13225-020-00466-2))
29a9b46e6a404fb1e715c0ba825a9530	k__Fungi;p__Ascomycota;c__Pezizomycetes;o__Pezizales;f__Pyronemataceae;g__Pyronemataceae_gen_Incertae_sedis;s__Pyronemataceae_sp;sh__SH0968614.09FU	0	0	0	0	5	5	0	0	0	0	Pyronemataceae	9	Saprotroph-Symbiotroph	Dung Saprotroph-Ectomycorrhizal-Soil Saprotroph-Wood Saprotroph	Gasteroid-Pezizoid	NULL	Possible	Saprobic on soil, dung or rotten wood or mycorrhizal, some species hypogeous, others associated with fire sites (Cannon & Kirk 2007)	Cannon PF, Kirk PM. 2007. Fungal Families of the World. CAB International, Cambridge (ISBN: 978-0851998275)
29ce9f98435fc23a5ca777c3a855b620	k__Fungi;p__Glomeromycota;c__Glomeromycota_cls_Incertae_sedis;o__Glomeromycota_ord_Incertae_sedis;f__Glomeromycota_fam_Incertae_sedis;g__Glomeromycota_gen_Incertae_sedis;s__Glomeromycota_sp;sh__SH0967235.09FU	0	0	0	0	0	77	0	0	0	0	Glomeromycota	3	Symbiotroph	Arbuscular Mycorrhizal	NULL	NULL	Highly Probable	NULL	Redecker D, et al. 2013. Mycorrhiza 23:515-531 ((https://doi.org/10.1007/s00572-013-0486-y))
29e27b023051753e01dd35c5adb0abb2	k__Fungi;p__Glomeromycota;c__Glomeromycetes;o__Glomerales;f__Glomeraceae;g__Rhizophagus;s__Rhizophagus_sp;sh__SH0907805.09FU	0	0	499	858	42	0	0	0	0	0	Rhizophagus	13	Symbiotroph	|Arbuscular Mycorrhizal|-Endophyte	Microfungus	NULL	Highly Probable	As root_endophyte (PÃµlme et al. 2020)	Redecker D, et al. 2013. Mycorrhiza 23:515-531 ((https://doi.org/10.1007/s00572-013-0486-y)); PÃµlme S, et al. 2020. Fungal Diversity 105:1-16 ((https://doi.org/10.1007/s13225-020-00466-2))
2abfc946b52f910ebeb414210e4228c3	k__Fungi;p__Ascomycota;c__Leotiomycetes;o__Helotiales;f__Hyaloscyphaceae;g__Hyaloscyphaceae_gen_Incertae_sedis;s__Hyaloscyphaceae_sp;sh__SH0989884.09FU	0	0	0	0	0	0	0	35	102	23	Hyaloscyphaceae	9	Saprotroph	Plant Saprotroph-Wood Saprotroph	Microfungus	NULL	Probable	Saprobic on woody and herbaceous material (Cannon & Kirk 2007)	Cannon PF, Kirk PM. 2007. Fungal Families of the World. CAB International, Cambridge (ISBN: 978-0851998275)
2adef8cf4987f5b5058bec079a2c4207	k__Fungi;p__Ascomycota;c__Sordariomycetes;o__Sordariales;f__Cephalothecaceae;g__Phialemonium;s__Phialemonium_inflatum;sh__SH0971256.09FU	10276	326	276	271	961	36	203	64	1607	132	Phialemonium	13	Pathotroph-Saprotroph	|Animal Parasite|-Undefined Saprotroph	Microfungus	NULL	Probable	As animal_decomposer (PÃµlme et al. 2020); Decay animal material (PÃµlme et al. 2020)	Tedersoo L, et al. 2014. Science 346:e1256688 ((https://doi.org/10.1126/science.1256688)); PÃµlme S, et al. 2020. Fungal Diversity 105:1-16 ((https://doi.org/10.1007/s13225-020-00466-2))
2aee2b4b9292f0a3f383d7a3af8e28ac	k__Fungi;p__Basidiomycota;c__Tremellomycetes;o__Tremellales;f__Cryptococcaceae;g__Cryptococcus;s__Cryptococcus_neoformans;sh__SH0984077.09FU	0	0	0	0	0	0	0	0	0	0	Cryptococcus	13	Pathotroph-Saprotroph-Symbiotroph	Animal Pathogen-Endophyte-Epiphyte-|Undefined Saprotroph|	Dimorphic Yeast-Yeast	NULL	Possible	As foliar_endophyte (PÃµlme et al. 2020); Decay leaf, fruit, seed, soil, dung, animal material (PÃµlme et al. 2020)	Andrews JH, et al. 1983. Phytopathology 73:228-234 ((https://doi.org/10.1094/Phyto-73-228)); Kurtzman CP, et al. (eds.) 2011. The Yeasts, a Taxonomic Study. Fifth Edition. Vols 1-3. Elsevier, San Diego (ISBN: 9780444521491); PÃµlme S, et al. 2020. Fungal Diversity 105:1-16 ((https://doi.org/10.1007/s13225-020-00466-2))
2b5a84c73caa689a3038794517ad84b6	k__Fungi;p__Ascomycota;c__Sordariomycetes;o__Hypocreales;f__Hypocreaceae;g__Trichoderma	0	0	0	0	0	142	21	0	0	0	Hypocreales	7	Saprotroph	Undefined Saprotroph	Microfungus	NULL	Possible	NULL	Sterkenburg E, et al. 2015. New Phytologist 207:1145-1158 ((https://doi.org/10.1111/nph.13426))
2b6b3c7e052460e6ac1fb0844f47b262	k__Fungi;p__Ascomycota;c__Sordariomycetes;o__Glomerellales;f__Plectosphaerellaceae;g__Lectera	280	0	41	0	45	55	43	33	71	8	Plectosphaerellaceae	13	Pathotroph-Saprotroph-Symbiotroph	Animal Pathogen-Endophyte-Fungal Parasite-Plant Pathogen-Wood Saprotroph	Microfungus	NULL	Possible	NULL	Duncan CG, Eslyn WE. 1966. Mycologia 58:642-645 ((https://doi.org/10.2307/3757045)); Nilsson T. 1973. Studia Forestalia Suecica 104:1-40 ((https://pub.epsilon.slu.se/5711/)); Worrall JJ, et al. 1997. Mycologia 89:199-219 ((https://doi.org/10.2307/3761073)); Hanada RE, et al. 2010. Fungal Biology 114:901-910 ((https://doi.org/10.1016/j.funbio.2010.08.006)); Del Olmo-Ruiz M, Arnold AE. 2014. Mycolo…
2bb145e0e3ffa465ddc7d71dba61a337	k__Fungi;p__Ascomycota;c__Leotiomycetes;o__Helotiales;f__Hyaloscyphaceae;g__Hyaloscyphaceae_gen_Incertae_sedis;s__Hyaloscyphaceae_sp;sh__SH1241670.09FU	10	0	0	0	0	0	0	0	0	0	Hyaloscyphaceae	9	Saprotroph	Plant Saprotroph-Wood Saprotroph	Microfungus	NULL	Probable	Saprobic on woody and herbaceous material (Cannon & Kirk 2007)	Cannon PF, Kirk PM. 2007. Fungal Families of the World. CAB International, Cambridge (ISBN: 978-0851998275)
2be2e6907d3173351e7957c2f2ec5ef5	k__Fungi;p__Ascomycota;c__Sordariomycetes;o__Hypocreales;f__Stachybotryaceae;g__Stachybotrys;s__Stachybotrys_chartarum;sh__SH1073994.09FU	0	0	6	0	0	0	0	0	0	0	Stachybotrys	13	Pathotroph-Saprotroph	Plant Pathogen-Plant Saprotroph-|Wood Saprotroph|	Microfungus	Soft Rot	Highly Probable	As litter_saprotroph (PÃµlme et al. 2020); Decay wood, leaf, fruit, seed (PÃµlme et al. 2020)	Seehann G, et al. 1975. List of Fungi in Soft-Rot Tissue Tests. Institute fur Holzbiologie und Holzschutz, Bundesforschungsanstalt fur Forst - und Holzwirtshaft, Hamburg - Lohbrugge, Germany; Costa IPMW, et al. 2012. Mycotaxon 119:e26 ((http://mycotaxon.com/resources/checklists/costa_v119_checklist.pdf)); Tedersoo L, et al. 2014. Science 346:e1256688 ((https://doi.org/10.1126/science.1256688)); P…
2bece4ffb70c75a0e4c3c3352accab3b	k__Fungi;p__Ascomycota;c__Sordariomycetes;o__Microascales;f__Microascaceae;g__Kernia;s__Kernia_bifurcotricha;sh__SH2468004.09FU	14	0	24	26	11	0	0	0	0	0	Kernia	13	Saprotroph	|Dung Saprotroph|-Undefined Saprotroph	Microfungus	NULL	Highly Probable	Decay dung (PÃµlme et al. 2020)	Bills GF, et al. 2013. Current Opinion in Microbiology 16:549-565 ((https://doi.org/10.1016/j.mib.2013.08.001)); Tedersoo L, et al. 2014. Science 346:e1256688 ((https://doi.org/10.1126/science.1256688)); PÃµlme S, et al. 2020. Fungal Diversity 105:1-16 ((https://doi.org/10.1007/s13225-020-00466-2))
2c2b3f7974b0e92970635277a0e5a4b3	k__Fungi;p__Glomeromycota;c__Glomeromycetes	0	0	0	0	0	0	78	28	36	42	Glomeromycota	3	Symbiotroph	Arbuscular Mycorrhizal	NULL	NULL	Highly Probable	NULL	Redecker D, et al. 2013. Mycorrhiza 23:515-531 ((https://doi.org/10.1007/s00572-013-0486-y))
2c2e30bac3f37465fc337eda4fc82b19	k__Fungi;p__Ascomycota;c__Saccharomycetes;o__Saccharomycetales;f__Debaryomycetaceae;g__Spathaspora;s__Spathaspora_sp;sh__SH1040970.09FU	0	0	0	0	0	0	3	0	3	0	Spathaspora	13	Saprotroph-Symbiotroph	|Animal Symbiotroph|-Undefined Saprotroph	Yeast	NULL	Probable	As animal_endosymbiont (PÃµlme et al. 2020); As nectar-tap_saprotroph (PÃµlme et al. 2020); Decay sugar-rich substrates (PÃµlme et al. 2020)	PÃµlme S, et al. 2020. Fungal Diversity 105:1-16 ((https://doi.org/10.1007/s13225-020-00466-2))
2c3d741eb0743a87ad620bfe5049aa59	k__Fungi;p__Glomeromycota;c__Glomeromycetes;o__Glomerales;f__Claroideoglomeraceae;g__Claroideoglomus;s__Claroideoglomus_sp;sh__SH0922260.09FU	0	0	0	0	0	0	0	23	0	0	Claroideoglomus	13	Symbiotroph	|Arbuscular Mycorrhizal|-Endophyte	Microfungus	NULL	Highly Probable	As root_endophyte (PÃµlme et al. 2020)	Tedersoo L, et al. 2014. Science 346:e1256688 ((https://doi.org/10.1126/science.1256688)); PÃµlme S, et al. 2020. Fungal Diversity 105:1-16 ((https://doi.org/10.1007/s13225-020-00466-2))
2c4e1347850da24281e270b5bb66b5e4	k__Fungi;p__Basidiomycota;c__Agaricomycetes;o__Agaricales;f__Clavariaceae;g__Clavariaceae_gen_Incertae_sedis;s__Clavariaceae_sp;sh__SH0878963.09FU	0	0	0	0	0	0	7	0	0	0	Clavariaceae	9	Saprotroph-Symbiotroph	Lichenized-Undefined Saprotroph	Clavarioid	NULL	Probable	Most species are presumed saprobic on the ground or rotten wood, but many Multiclavula species are lichenized with green algae (Cannon & Kirk 2007)	Cannon PF, Kirk PM. 2007. Fungal Families of the World. CAB International, Cambridge (ISBN: 978-0851998275)
2ca7109a35a3de3a7474aafcfc1374fa	k__Fungi;p__Ascomycota;c__Leotiomycetes;o__Helotiales;f__Hyaloscyphaceae;g__Cistella;s__Cistella_sp;sh__SH0989661.09FU	0	0	0	0	0	6	0	0	0	0	Cistella	13	Saprotroph-Symbiotroph	Endophyte-Plant Saprotroph-Undefined Saprotroph-|Wood Saprotroph|	Microfungus	NULL	Probable	As foliar_endophyte (PÃµlme et al. 2020); As litter_saprotroph (PÃµlme et al. 2020); Decay wood, leaf, fruit, seed (PÃµlme et al. 2020)	Tedersoo L, et al. 2014. Science 346:e1256688 ((https://doi.org/10.1126/science.1256688)); PÃµlme S, et al. 2020. Fungal Diversity 105:1-16 ((https://doi.org/10.1007/s13225-020-00466-2))
2d5a44a3efd96c40f13cede195144c9f	k__Fungi;p__Ascomycota;c__Sordariomycetes;o__Hypocreales;f__Stachybotryaceae;g__Striaticonidium	8	0	5	0	0	462	0	0	0	39	Hypocreales	7	Saprotroph	Undefined Saprotroph	Microfungus	NULL	Possible	NULL	Sterkenburg E, et al. 2015. New Phytologist 207:1145-1158 ((https://doi.org/10.1111/nph.13426))
2da399d505be2c312c4c7a911dc545a0	k__Fungi;p__Ascomycota;c__Leotiomycetes;o__Erysiphales;f__Erysiphaceae;g__Erysiphe;s__Erysiphe_diffusa;sh__SH1867952.09FU	629	154	81	5	53	0	7	0	54	0	Erysiphe	13	Pathotroph	|Plant Pathogen|	Microfungus	NULL	Probable	Biotrophic, with affected plant tissues damaged but usually not killing outright (Cannon & Kirk 2007); Common name - powdery mildew	Tedersoo L, et al. 2014. Science 346:e1256688 ((https://doi.org/10.1126/science.1256688)); PÃµlme S, et al. 2020. Fungal Diversity 105:1-16 ((https://doi.org/10.1007/s13225-020-00466-2))
2dd5f3693984be19feabddaca7a5c27a	k__Fungi;p__Ascomycota;c__Sordariomycetes;o__Conioscyphales;f__Conioscyphaceae;g__Conioscypha;s__Conioscypha_pleiomorpha;sh__SH0978315.09FU	0	0	0	0	0	0	0	0	21	0	Conioscypha	13	Saprotroph	|Wood Saprotroph|	Microfungus	NULL	Possible	Decay wood (PÃµlme et al. 2020)	Charuwan C, et al. 2017. Mycoscience 58:424-431 ((https://doi.org/10.1016/j.myc.2017.06.003)); PÃµlme S, et al. 2020. Fungal Diversity 105:1-16 ((https://doi.org/10.1007/s13225-020-00466-2))
2e6c05754b153c59459e41524b640b8d	k__Fungi;p__Glomeromycota;c__Glomeromycetes;o__Diversisporales;f__Diversisporaceae;g__Diversispora;s__Diversispora_sp	0	0	0	0	0	0	23	0	0	0	Diversispora	13	Symbiotroph	|Arbuscular Mycorrhizal|-Endophyte	Microfungus	NULL	Highly Probable	As root_endophyte (PÃµlme et al. 2020)	Redecker D, et al. 2013. Mycorrhiza 23:515-531 ((https://doi.org/10.1007/s00572-013-0486-y)); PÃµlme S, et al. 2020. Fungal Diversity 105:1-16 ((https://doi.org/10.1007/s13225-020-00466-2))
2ea7f957276c27737fa9f6320b383319	k__Fungi;p__Ascomycota;c__Sordariomycetes;o__Hypocreales;f__Hypocreales_fam_Incertae_sedis;g__Fusariella;s__Fusariella_hughesii;sh__SH0885414.09FU	0	0	0	0	44	0	0	0	0	0	Fusariella	13	Pathotroph	|Plant Pathogen|	Microfungus	NULL	Probable	NULL	PÃµlme S, et al. 2020. Fungal Diversity 105:1-16 ((https://doi.org/10.1007/s13225-020-00466-2))
2ea9adba5b0e922ef7f515e5035426d8	k__Fungi;p__Ascomycota;c__Eurotiomycetes;o__Onygenales;f__Onygenales_fam_Incertae_sedis;g__Diploospora;s__Diploospora_sp;sh__SH1160070.09FU	0	0	0	0	15	0	0	0	0	0	Diploospora	13	Pathotroph-Saprotroph	Fungal Parasite-|Plant Saprotroph|	Microfungus	NULL	Probable	As litter_saprotroph (PÃµlme et al. 2020); As mycoparasite (PÃµlme et al. 2020); Decay leaf, fruit, seed (PÃµlme et al. 2020); Has DiploÃ¶spora as an orthographic variant	PÃµlme S, et al. 2020. Fungal Diversity 105:1-16 ((https://doi.org/10.1007/s13225-020-00466-2))
2ecb7a47a724a471f93d2f196153c419	k__Fungi;p__Ascomycota;c__Dothideomycetes;o__Pleosporales;f__Lophiostomataceae;g__Lophiostoma	7	0	0	0	0	0	0	0	0	0	Lophiostomataceae	9	Pathotroph-Saprotroph	Plant Pathogen-Undefined Saprotroph	Microfungus	NULL	Probable	Saprobic or necrotrophic on herbaceous and woody stems (Cannon & Kirk 2007)	Cannon PF, Kirk PM. 2007. Fungal Families of the World. CAB International, Cambridge (ISBN: 978-0851998275)
[truncated: 4,069 more rows]

## Sheet: Supplementary Table 5
Supplementary Table 5. Differential abundance analysis of prokaryotic taxa (16S rRNA gene) between conventional and OF systems, performed using the metagenomeSeq package. The table shows the log2 fold change (logFC), standard error (se), raw p-values (pvalues), and Benjamini-Hochberg adjusted p-values (adjPvalues) for each taxon. Positive logFC values indicate higher abundance in organic samples …
[truncated: 556 more rows]

[truncated: 6 more sheets: Supplementary Table 6, Supplementary Table 7, Supplementary Table 8, Supplementary Table 9, Supplementary Table 10, Supplementary Table 11]
